# Supplementary material for: miRNA Genes of an Invasive Vector Mosquito, Aedes albopictus
Source: PLoS One. 2013 Jul 1;8(7):e67638. doi: 10.1371/journal.pone.0067638 (PMC3698096; doi:10.1371/journal.pone.0067638)
Supplement: Table S1 — Sequence, location, expression, and hairpins of miRNAs in Aedes albopictu. (XLSX) [file pone.0067638.s003.xlsx]

## Sheet: TableS1_submit
Table S1
Sequence, location, expression, and hairpins of miRNAs in Aedes albopictus
Name 1, 2	Aedes albopictus sequence 3	Contig4	Start4	End4	Strand 4
Previously known miRNAs that are also found in non-mosquito species
aal-bantam-3p	TGAGATCATTTTGAAAGCTGAT(TT)	CONTIG_3301	208288	208426	-
aal-bantam-5p	CCGGTTTTCATTTTCGATCTGACT	CONTIG_3301	208288	208426	-
aal-let-7	TGAGGTAGTTGGTTGTATAGT(A)	CONTIG_2929	321614	321684	+
aal-let-7*	CTATGCAATCTGCTAGCTTG	CONTIG_2929	321614	321684	+
aal-miR-1	TGGAATGTAAAGAAGTATGGAG	CONTIG_25061	66256	66338	+
aal-miR-1*	CCATGCTTCCTTGCATTCAATA	CONTIG_25061	66256	66338	+
aal-miR-10	ACCCTGTAGATCCGAATTTGTT	CONTIG_17639	8749	8833	+
aal-miR-10*	CAAATTCGGTTCTAGAGAGGTTT	CONTIG_17639	8749	8833	+
aal-miR-100	AACCCGTAGATCCGAACTTGTG	CONTIG_2929	307441	307568	+
aal-miR-100*	CAAGAACGGATGTATGGGATT (C)	CONTIG_2929	307441	307568	+
aal-miR-1000-1	ATATTGTCCTGTCACAGCAGTA	CONTIG_35246	172	265	-
aal-miR-1000-1*	TACTGTTGTTTCGGGACATTTA	CONTIG_35246	172	265	-
aal-miR-1000-2	ATATTGTCCTGTCACAGCAGTA	CONTIG_9774	12985	13078	+
aal-miR-1000-2*	TACTGTTGTTTCGGGACATTTA	CONTIG_9774	12985	13078	+
aal-miR-11	CATCACAGTCTGAGTTCTTGCT(T)	CONTIG_23911	46399	46488	+
aal-miR-11*	(CG)AGAACTCCGGCTGTGACCTGTG	CONTIG_23911	46399	46488	+
aal-miR-12	TGAGTATTACATCAGGTACTGGT	CONTIG_4323	23386	23503	-
aal-miR-12*	CAGTACTTATGTTATGCTCTCT	CONTIG_4323	23386	23503	-
aal-miR-124	TAAGGCACGCGGTGAATGCCAA	CONTIG_531	21343	21423	-
aal-miR-124*	GGTATCCACTGCCGGCCTATATG	CONTIG_531	21343	21423	-
aal-miR-125	TCCCTGAGACCCTAACTTGTGA	CONTIG_2929	321885	321975	+
aal-miR-125*	ACAAGTTTTGATCTCCGGTAT	CONTIG_2929	321885	321975	+
aal-miR-133	TTGGTCCCCTTCAACCAGCTGT	CONTIG_24522	50243	50347	-
aal-miR-133*	AGCTGGTTGACTTCGGGTCAAAT	CONTIG_24522	50243	50347	-
aal-miR-137-1	TATTGCTTGAGAATACACGTAG	CONTIG_7773	15414	15486	-
aal-miR-137-1*	ACGCGTATTCTTGGGTTATTAA	CONTIG_7773	15414	15486	-
aal-miR-137-2	TATTGCTTGAGAATACACGTAG	CONTIG_29705	92457	92529	+
aal-miR-137-2*	ACGCGTATTCTTGGGTTATTAA	CONTIG_29705	92457	92529	+
aal-miR-13	TATCACAGCCATTTTGACGAGTT	CONTIG_12793	17619	17710	-
aal-miR-13*	TCGTAAAAATGGTTGTGCTGT(G)	CONTIG_12793	17619	17710	-
aal-miR-14	TCAGTCTTTTTCTCTCTCCTAT	CONTIG_12112	693	785	-
aal-miR-14*	GGGAGCGAGATTAAGGCTTGCT	CONTIG_12112	693	785	-
aal-miR-184	TGGACGGAGAACTGATAAGGGC	CONTIG_19030	3452	3535	-
aal-miR-190	AGATATGTTTGATATTCTTGGTTG	CONTIG_10108	2092	2180	-
aal-miR-190*	CCCAGGAATCAAACATATTATTA	CONTIG_10108	2092	2180	-
aal-miR-193	TACTGGCCTACTAAGTCCCAAC	CONTIG_19568	51035	51158	+
aal-miR-193*	TGGGATTTTGTGGACCAGAAG(A)	CONTIG_19568	51035	51158	+
aal-miR-2b	TATCACAGCCAGCTTTGATGA(G)	CONTIG_12793	16130	16216	-
aal-miR-2a	TATCACAGCCAGCTTTGAAGAG(CG)	CONTIG_12793	17471	17562	-
aal-miR-2c	TATCACAGCCAGCTTTGATGA(G)	CONTIG_12793	17971	18048	-
aal-miR-2c*	GCATCAAATTTGGTTGTTTTA	CONTIG_12793	17971	18048	-
aal-miR-210	CTTGTGCGTGTGACAACGGCTAT	CONTIG_19443	85221	85292	-
aal-miR-210*	AGCTGCTGACCACTGCACAAGA(T)	CONTIG_19443	85221	85292	-
aal-miR-219	TGATTGTCCAAACGCAATTCTTG	CONTIG_15776	56993	57078	+
aal-miR-219*	AGAGTTGTGACTGGACATCCGT(G)	CONTIG_15776	56993	57078	+
aal-miR-252	CTAAGTACTAGTGCCGCAGGA(G)	CONTIG_3685	79002	79177	-
aal-miR-252*	CCTGCTGCCCAAGTGCTTATCG	CONTIG_3685	79002	79177	-
aal-miR-263a	AATGGCACTGGAAGAATTCACGGG	CONTIG_27430	4746	4821	-
aal-miR-263a*	CGTGTTCTGGCAGTGGCATCCC	CONTIG_27430	4746	4821	-
aal-miR-263b	CTTGGCACTGGGAGAATTCACAG	CONTIG_1908	33267	33357	+
aal-miR-263b*	(TG)TGGATCTTTTCGTGCCATCgt	CONTIG_1908	33267	33357	+
aal-miR-275	TCAGGTACCTGAAGTAGCGCG(CG)	CONTIG_1651	96625	96720	+
aal-miR-275*	CGCGCTAAGCAGGAACCGAGACT	CONTIG_1651	96625	96720	+
aal-miR-276-1	TAGGAACTTCATACCGTGCTCT	CONTIG_417	10988	11177	-
aal-miR-276-1*	AGCGAGGTATAGAGTTCCTACG	CONTIG_417	10988	11177	-
aal-miR-276-2	TAGGAACTTCATACCGTGCTCT	CONTIG_7617	38953	39087	+
aal-miR-276-2*	AGCGAGGTATAGAGTTCCTATG	CONTIG_7617	38953	39087	+
aal-miR-2765	TGGTAACTCCACCACCGTTGGC	CONTIG_85	52311	52397	+
aal-miR-277	TAAATGCACTATCTGGTACGACA	CONTIG_12646	3556	3644	+
aal-miR-277*	CGTGTCAGAAGTGCATTTACA	CONTIG_12646	3556	3644	+
aal-miR-278	ACGGACGATAGTCTTCAGCGGCC	CONTIG_1172	33037	33128	+
aal-miR-278*	TCGGTGGGACTTTCGTCCGTTT	CONTIG_1172	33037	33128	+
aal-miR-279	TGACTAGATCCACACTCATTAA	CONTIG_17556	116934	117006	-
aal-miR-279*	GATGGGTGTGAATCTAGTGTTTCACA	CONTIG_17556	116934	117006	-
aal-miR-2796-3p	GTAGGCCGGCGGAAACTACTTG	CONTIG_14069	71120	71044	-
aal-miR-2796-5p	AGGGGTTTCTTTCGGCCTCCAG	CONTIG_14069	71120	71044	-
aal-miR-281	AAGAGAGCTATCCGTCGACAGT	CONTIG_27100	34036	34204	+
aal-miR-281*	TGTCATGGAATTGCTCTCTTTA	CONTIG_27100	34036	34204	+
aal-miR-282-1	TAGCCTCTCCTAGGCTTTGTCT	CONTIG_15805	19414	19548	+
aal-miR-282-1*	ACATAGCCTGACAGAGGTTAG	CONTIG_15805	19414	19548	+
aal-miR-282-2	TAGCCTCTCCTAGGCTTTGTCT	CONTIG_15982	5479	5613	-
aal-miR-282-2*	ACATAGCCTGACAGAGGTTAG	CONTIG_15982	5479	5613	-
aal-miR-283	(T)CAATATCAGCTGGTAATTCT	CONTIG_4323	32334	32426	-
aal-miR-283*	CGGAATTCCAACTGATATCCAC	CONTIG_4323	32334	32426	-
aal-miR-285	TAGCACCATTCGAAATCAGTAC	CONTIG_1634	212427	212492	-
aal-miR-285*	ACTGGCTTCCAAAGGTGAGTA(G)	CONTIG_1634	212427	212492	-
aal-miR-286b-1	TGACTAGACCGAACACTCGT	CONTIG_21241	18407	18503	+
aal-miR-286b-1*	GGCGATTGTCGGCTTAGTCGC(T)	CONTIG_21241	18407	18503	+
aal-miR-286b-2	TGACTAGACCGAACACTCGT	CONTIG_8291	17656	17752	+
aal-miR-286b-2*	GGCGATTGTCGGCTTAGTCGC(T)	CONTIG_8291	17656	17752	+
aal-miR-286a	TGACTAGACCGAACACTCGCGT	CONTIG_18252	93413	93509	+
aal-miR-2944a	GAAGGAACTTCTGCTGTGAT	CONTIG_18252	93868	93929	+
aal-miR-2944a*	TATCACAGTAGTTGTACTTTAA(A)	CONTIG_18252	93868	93929	+
aal-miR-2944b	GAAGGAACTCCCGGTGTGATAT	CONTIG_18252	93731	93792	+
aal-miR-2944b*	TATCACAGCAGTAGTTACCT(GA)	CONTIG_18252	93731	93792	+
aal-miR-305	ATTGTACTTCATCAGGTGCTCT	CONTIG_1651	105677	105766	+
aal-miR-305*	CGGCACATGTTGGAGTACACTTA	CONTIG_1651	105677	105766	+
aal-miR-306	TCAGGTACTGAGTGACTCTCAG	CONTIG_24640	55004	55128	+
aal-miR-306*	GAGAGCACCTCGGTATCTAAGC	CONTIG_24640	55004	55128	+
aal-miR-307	(T)CACAACCTCCTTGAGTGAGCGA	CONTIG_1157	147943	148043	-
aal-miR-307*	ACTCACTCAACCTGGGTGTGATG	CONTIG_1157	147943	148043	-
aal-miR-308	CGCGGTATATTCTTGTGGCTTG	CONTIG_6324	6462	6528	+
aal-miR-308*	AATCACAGGAGTATACTGTGAG	CONTIG_6324	6462	6528	+
aal-miR-31	TGGCAAGATGTTGGCATAGCT(GA)	CONTIG_21960	98153	98301	-
aal-miR-31*	AGCTATTCAACTTCTTGTCTAT	CONTIG_21960	98153	98301	-
aal-miR-315	TTTTGATTGTTGCTCAGAAAGC(C)	CONTIG_21501	12498	12562	+
aal-miR-316	TGTCTTTTTCCGCTTACTGCCG	CONTIG_13460	10738	10828	-
aal-miR-317-1	TGAACACAGCTGGTGGTATCTCA(G)	CONTIG_12640	88437	88524	+
aal-miR-317-1*	CGGGATACACCCTGTGCTCGCT	CONTIG_12640	88437	88524	+
aal-miR-317-2	TGAACACAGCTGGTGGTATCTCA(G)	CONTIG_8451	9550	9637	-
aal-miR-317-2*	CGGGATACACCCTGTGCTCGCT	CONTIG_8451	9550	9637	-
aal-miR-309a-1	TCACTGGGCAAAGTTTGTCGCAT	CONTIG_21241	18967	19043	+
aal-miR-309a-2	TCACTGGGCAAAGTTTGTCGCAT	CONTIG_8291	18216	18292	+
aal-miR-309b	TCACTGGGCATAGTTTGTCGCA(T)	CONTIG_18252	94047	94117	+
aal-miR-309b*	CGTCAAACTCCGTTCAGTTGGTG	CONTIG_18252	94047	94117	+
aal-miR-33	GTGCATTGTAGTTGCATTGCA	CONTIG_18815	108787	108866	+
aal-miR-34	TGGCAGTGTGGTTAGCTGGTTG	CONTIG_12646	4278	4400	+
aal-miR-34*	CAACCACTATCCGCCCTGCCGCC	CONTIG_12646	4278	4400	+
aal-miR-375	TTTGTTCGTTTGGCTCGAGTTA(T)	CONTIG_14081	238834	238944	-
aal-miR-375*	TACTTAAGCCCAGCGTACAGAAACT	CONTIG_14081	238834	238944	-
aal-miR-7	TGGAAGACTAGTGATTTTGTTGTT	CONTIG_31115	46028	46112	+
aal-miR-7*	CAATAAATCTCAAGTCTTTCTA	CONTIG_31115	46028	46112	+
aal-miR-71	AGAAAGACATGGGTAGTGAGAT(A)	CONTIG_12793	18215	18396	-
aal-miR-71*	TCTCACTACCTTGTCTTTCAT(G)	CONTIG_12793	18215	18396	-
aal-miR-79	GCTTTGGCGCTTTAGCTGTATGA	CONTIG_24640	55215	55284	+
aal-miR-79*	(A)TAAAGCTAGATTACCAAAGCAT	CONTIG_24640	55215	55284	+
aal-miR-8	TAATACTGTCAGGTAAAGATGTC	CONTIG_16942	34594	34660	+
aal-miR-8*	CATCTTACCGGGCAGCATTAG(A)	CONTIG_16942	34594	34660	+
aal-miR-87	GTGAGCAAATTTTCAGGTGTGT	CONTIG_15587	30157	30251	+
aal-miR-87*	CAGCCTGAAATTTGCTAAACCT	CONTIG_15587	30157	30251	+
aal-miR-927	TTTAGAATTCCTACGCTTTACC	CONTIG_1795	170460	170534	+
aal-miR-927*	CAAAGCGTTTGGGTTCTGAAAC	CONTIG_1795	170460	170534	+
aal-miR-929-1	AAATTGACTCTAGTAGGGAG(T)	CONTIG_12461	76647	76734	-
aal-miR-929-1*	CTCCCTAACGGAGTCAGATTG	CONTIG_12461	76647	76734	-
aal-miR-929-2	AAATTGACTCTAGTAGGGAG(T)	CONTIG_34315	3294	3381	+
aal-miR-929-2*	CTCCCTAACGGAGTCAGATTG	CONTIG_34315	3294	3381	+
aal-miR-92a	TATTGCACTTGTCCCGGCCTAT	CONTIG_6821	67755	67832	+
aal-miR-92a*	CGGTACGGACAGGGGCAACATT	CONTIG_6821	67755	67832	+
aal-miR-92b	AATTGCACTTGTCCCGGCCT(G)	CONTIG_6824	4049	4131	+
aal-miR-92b*	AGGTCGTGACTTGTGCCTGTTTGC	CONTIG_6824	4049	4131	+
aal-miR-932	TCAATTCCGTAGTGCATTGCAG(T)	CONTIG_28378	72232	72319	-
aal-miR-932*	TGCAAGCAATGTGGAAGTGAAG	CONTIG_28378	72232	72319	-
aal-miR-957	TGAAACCGTCCAAAACTGAGGC	CONTIG_591	147619	147787	+
aal-miR-957*	GTTAGTTTTGGGCGGGTTTTAGT	CONTIG_591	147619	147787	+
aal-miR-965	TAAGCGTATAGCTTTTCCCATT	CONTIG_3410	87378	87524	+
aal-miR-965*	GGGGGAAAACCTGTACGCTGTATG	CONTIG_3410	87378	87524	+
aal-miR-970	TCATAAGACACACGCGGCTAT	CONTIG_11324	29252	29338	+
aal-miR-970*	AGCTTGCGTTTGTCTTAGCTGGTA	CONTIG_11324	29252	29338	+
aal-miR-971	TTGGTGTTATATCTTACAGTGAG	CONTIG_7908	5041	5119	+
aal-miR-980	TAGCTGCCTAGTGAAGGGCAATA	CONTIG_1613	384318	384393	+
aal-miR-980*	CGGCCGTTCATTGGGTCATCTAGC	CONTIG_1613	384318	384393	+
aal-miR-981	TTCGTTGTCGACGAAACCTGCA	CONTIG_7302	184768	184853	-
aal-miR-981*	CGGGTTTCGCGGCGAACGGG(CT)	CONTIG_7302	184768	184853	-
aal-miR-988	CCCCTTGTTGCAAACCTCACGC	CONTIG_17684	77966	78086	-
aal-miR-988*	GTGTGCTTTGTGACAATGAGAT	CONTIG_17684	77966	78086	-
aal-miR-989	TGTGATGTGACGTAGTGGTA(C)	CONTIG_6774	51048	51137	-
aal-miR-989*	CGCCGCTACCTCGCTTTCACTTG	CONTIG_6774	51048	51137	-
aal-miR-993	TACCCTGTAGTTCCGGGCTTTT(G)	CONTIG_28305	82579	82660	+
aal-miR-993*	GAAGCTCGTTTCTATAGAGGTAT	CONTIG_28305	82579	82660	+
aal-miR-996	TGACTAGATTACATGCTCGT(CT)	CONTIG_17556	112174	112267	-
aal-miR-998	TAGCACCATGAGATTCAGCT(C)	CONTIG_23911	46676	46764	+
aal-miR-998*	ACTGAACTCTCGTGGGTCTGCA	CONTIG_23911	46676	46764	+
aal-miR-999	TGTTAACTGTAAGACTGTGTCT	CONTIG_6027	163128	163269	+
aal-miR-999*	ACGCGGTCGTGCAGGAAATTATT	CONTIG_6027	163128	163269	+
aal-miR-9a-1	TCTTTGGTTATCTAGCTGTATGA	CONTIG_19539	116871	116951	+
aal-miR-9a-1*	TAAAGCTAGCATACCGAAGTTA	CONTIG_19539	116871	116951	+
aal-miR-9a-2	TCTTTGGTTATCTAGCTGTATGA	CONTIG_19541	4061	4141	+
aal-miR-9a-2*	TAAAGCTAGCATACCGAAGTTA	CONTIG_19541	4061	4141	+
aal-miR-9b	TCTTTGGTGATTTTAGCTGTATG	CONTIG_24640	55513	55604	+
aal-miR-9b*	TATAGCTTTATCACCAAAAACC	CONTIG_24640	55513	55604	+
aal-miR-9c-3p	TAAAGCTTTAGTACCAGAGGTC	CONTIG_24640	28160	28257	+
aal-miR-9c-5p	TCTTTGGTATTCTAGCTGTAGA	CONTIG_24640	28160	28257	+
aal-miR-9d	ATAAAGCTAGACCATCACTGCA	CONTIG_18252	93571	93656	+
aal-miR-9d*	(A)CTTTGGTGTTCTACCTTATGA	CONTIG_18252	93571	93656	+
aal-miR-iab-4-1-3p	CGGTATACCTTCAGTATACGTA	CONTIG_17255	44653	44726	-
aal-miR-iab-4-1-5p	ACGTATACTGAATGTATCCT(GA)	CONTIG_17255	44653	44726	-
aal-miR-iab-4-2-3p	CGGTATACCTTCAGTATACGTA	CONTIG_23219	23581	23654	+
aal-miR-iab-4-2-5p	ACGTATACTGAATGTATCCT(GA)	CONTIG_23219	23581	23654	+
Previously known mosquito-specific miRNAs
aal-miR-1174*	CTGGGTATTTTAGATCCTTGGCA	CONTIG_7232	17531	17665	+
aal-miR-1175	AAGTGGAGTAGTGGTCTCATCG(CT)	CONTIG_7232	17737	17816	+
aal-miR-1175*	(TG)AGATTCTACTTCTCCGACTTAA	CONTIG_7232	17737	17816	+
aal-miR-1890	TGAAATCTTTGATTAGGTCT(GG)	CONTIG_10435	60786	60931	+
aal-miR-1891-1	TGAGGAGTTAATTTGCGTGTTT(T)	CONTIG_10244	3984	4069	-
aal-miR-1891-1*	ACACGTCCATTAACTCTGGTAC	CONTIG_10244	3984	4069	-
aal-miR-1891-2	TGAGGAGTTAATTTGCGTGTTT(T)	CONTIG_18287	4656	4741	+
aal-miR-1891-2*	ACACGTCCATTAACTCTGGTAC	CONTIG_18287	4656	4741	+
aal-miR-1889	CACGTTACAGATTGGGGTTTCC	CONTIG_4323	23786	23921	-
aal-miR-1889*	TAATCTCAAATTGTAACAGT(GG)	CONTIG_4323	23786	23921	-
aal-miR-2940	TGGTTTATCTTATCTGTCGAGGCA(A)	CONTIG_11036	284078	284186	+
aal-miR-2940*	(T)GTCGACAGGGAGATAAATCACT	CONTIG_11036	284078	284186	+
aal-miR-2943-1	TTAAGTAGGCACTTGCAGGCAA	CONTIG_15246	25749	25829	+
aal-miR-2943-1*	TTGACTGCTTTTTCCTACTTTACA	CONTIG_15246	25749	25829	+
aal-miR-2943-2	TTAAGTAGGCACTTGCAGGCAA	CONTIG_15246	25911	25981	+
aal-miR-2943-2*	TGACTGCTTTTTCCTACTTTAC	CONTIG_15246	25911	25981	+
aal-miR-2942	TATTCGAGACTTCACGAGTTAA(T)	CONTIG_11944	151669	151750	+
aal-miR-2942*	AATTCGCTGTGGTCTCGAACGTACC	CONTIG_11944	151669	151750	+
aal-miR-2945	TGACTAGAGGCAGACTCGTTTA	CONTIG_2929	123975	124056	+
aal-miR-2945*	AGCGGGTCCGTTTCTAGTGTCATG	CONTIG_2929	123975	124056	+
aal-miR-2941-1	TAGTACGGCTAGAACTCCACGGA(T)	CONTIG_16241	318005	318105	-
aal-miR-2941-1*	CGTGGTGTTTAGACGTATTACA	CONTIG_16241	318005	318105	-
aal-miR-2941-2	TAGTACGGCTAGAACTCCACGGA	CONTIG_16241	317700	317799	-
aal-miR-2946	TAGTACGGAAAAGATATGGGGA	CONTIG_16241	318135	318222	-
aal-miR-2946*	GCCATATTTTTACCGGTACTGCAT	CONTIG_16241	318135	318222	-
Novel miRNAs found in this study
aal-miR-new1	AAAGCAACCGAACAATTGTCCA	CONTIG_25767	26526	26448	-
aal-miR-new1*	TGGCTTTTGCTTGGTAGCCTCA	CONTIG_25767	26526	26448	-
aal-miR-new2	ATTAGAATGTGGAATCTGTTTT	CONTIG_21646	21603	21512	-
aal-miR-new2*	AAAAGTTTTCATATTCTTGCG(G)	CONTIG_21646	21603	21512	-
aal-miR-new3-1	TTCCTGACTTATACGCTTACCT	CONTIG_8458	2362	2439	+
aal-miR-new3-1*	TAAGTAGATAAATCAGAAAGA	CONTIG_8458	2362	2439	+
aal-miR-new3-2	TTCCTGACTTATACGCTTACCT	CONTIG_8459	21019	21096	+
aal-miR-new3-2*	TAAGTAGATAAATCAGAAAGA	CONTIG_8459	21019	21096	+
aal-miR-new4	TAAGCAATTTATCGTCTTGAT(G)	CONTIG_4828	59852	59768	-
aal-miR-new5	AACGTGATGTATGTGAGAAGAG	CONTIG_3687	11751	11663	-
aal-miR-new6	TGTAGAAATGTTCGGATTTCGGCT(GAA)	CONTIG_15327	62795	62885	+
aal-miR-new7	CAGGATTCGAAGTAGGTCAT(GCTA)	CONTIG_21414	4023	3929	-
aal-miR-new8	GAGGACTAAGCGCATTTTTT	CONTIG_924	44864	44777	-
aal-miR-new9	TCCACTATTAGCCGCGAATTTGA	CONTIG_2411	9437	9370	-
aal-miR-new10	GAAGACACCGGAACGATTTGA	CONTIG_24094	20128	20040	-
aal-miR-new11	TTTGACAGTTCTGAAGATGAC	CONTIG_1075	3388	3473	+
aal-miR-new12	ATGGTACATTGAAGTAGGTGAG	CONTIG_22140	9042	8966	-
aal-miR-new13	CTTCATGATGACAACTTACACA	CONTIG_11123	34944	34853	-
aal-miR-new13*	TATGTTTGGTTCATACTGAT	CONTIG_11123	34944	34853	-
aal-miR-new14	AGGGAAGGCAGTTTGAACAGCGGG(A)	CONTIG_25387	2495	2423	-
aal-miR-new15	AACTTTAGAAGCTTCAAGGTA	CONTIG_5127	29042	29129	+
aal-miR-new15*	GCCTTGACTGGTTTCCTGTT	CONTIG_5127	29042	29129	+
1. miR* are used in some cases but other cases -5p and -3p were used, depending on the names in miRbase
2. Naming for the novel miRNAs is temporary. “-1”, and “-2” suffixes refer to different hairpins that produce the same mature miRNA
3. Shown are the most abundant variant; In brackets are longest variants
4. Information are for pre-miRNAs according Aedes aegypti assembly.
