# Supplementary material for: miRNA Genes of an Invasive Vector Mosquito, Aedes albopictus
Source: PLoS One. 2013 Jul 1;8(7):e67638. doi: 10.1371/journal.pone.0067638 (PMC3698096; doi:10.1371/journal.pone.0067638)
Supplement: Table S2 — Number of small RNA reads mapped to a miRNA/miRNA*. (XLS) [file pone.0067638.s004.xls]

## Sheet: all_albo_miR_andStar.all6_e0.01
Table S2
Number of small RNA reads mapped to a miRNA/miRNA*.
	Read counts of all miRNAs and miRNA*							Normalized read counts of all miRNAs and miRNA*
Queries	Embryo	Larvae	Pupae	Adult Male	Sugar-fed Female	Blood-fed Female	Total of six samples	Embryo, Normalized	Larvae, Normalized	Pupae, Normalized	Adult Male, Normalized	Sugar-fed Female, Normalized	Blood-fed Female, Normalized
aal-bantam-3p	1186	2131	2502	7844	4181	2973	20817	522.599	1729.07	1238.84	3305.91	1762.11	1027.74
aal-bantam-5p	518	430	497	2144	622	1104	5315	228.252	348.896	246.084	903.605	262.147	381.645
aal-let-7	35	3838	12946	85135	10442	9453	121849	15.4224	3114.1	6410.07	35880.8	4400.86	3267.83
aal-let-7*	0	6	19	39	7	7	78	0	4.86832	9.40765	16.4368	2.9502	2.41985
aal-miR-1	151271	321895	808132	3892646	1590414	2012698	8777056	66656.1	261181	400138	1.64059e+06	670292	695775
aal-miR-1*	1	2	1	1	0	0	5	0.44064	1.62277	0.495139	0.421458	0	0
aal-miR-10	14350	3517	2257	3539	1085	1162	25910	6323.18	2853.65	1117.53	1491.54	457.281	401.695
aal-miR-10*	28360	9426	4894	27354	4158	2861	77053	12496.6	7648.13	2423.21	11528.6	1752.42	989.027
aal-miR-100	1485	46622	105965	7131	40013	40176	241392	654.35	37828.5	52467.4	3005.41	16863.8	13888.6
aal-miR-100*	3	479	1158	6035	764	646	9085	1.32192	388.654	573.371	2543.5	321.994	223.318
aal-miR-1000-1	906	1341	767	768	383	511	4676	399.22	1088.07	379.772	323.679	161.418	176.649
aal-miR-1000-1*	4	3	1	8	2	3	21	1.76256	2.43416	0.495139	3.37166	0.842915	1.03708
aal-miR-1000-2	906	1341	767	768	383	511	4676	399.22	1088.07	379.772	323.679	161.418	176.649
aal-miR-1000-2*	4	3	1	8	2	3	21	1.76256	2.43416	0.495139	3.37166	0.842915	1.03708
aal-miR-11	3234	814	916	2057	846	950	8817	1425.03	660.469	453.548	866.938	356.553	328.408
aal-miR-11*	14068	2888	1499	283	482	1265	20485	6198.92	2343.28	742.214	119.272	203.143	437.301
aal-miR-1174*	8	141	34	415	96	58	752	3.52512	114.406	16.8347	174.905	40.4599	20.0502
aal-miR-1175	139	1921	313	8536	341	166	11416	61.249	1558.67	154.979	3597.56	143.717	57.385
aal-miR-1175*	58	1060	343	417	414	272	2564	25.5571	860.07	169.833	175.748	174.483	94.0284
aal-miR-12	414	235	226	1731	855	975	4436	182.425	190.676	111.901	729.543	360.346	337.05
aal-miR-12*	4	0	0	17	12	13	46	1.76256	0	0	7.16478	5.05749	4.49401
aal-miR-124	2556	2599	2557	15214	3051	2463	28440	1126.28	2108.79	1266.07	6412.06	1285.87	851.441
aal-miR-124*	90	14	14	3	15	3	139	39.6576	11.3594	6.93195	1.26437	6.32186	1.03708
aal-miR-125	1	663	2849	3742	2262	2166	11683	0.44064	537.949	1410.65	1577.09	953.337	748.771
aal-miR-125*	3	540	1068	1816	518	583	4528	1.32192	438.149	528.809	765.367	218.315	201.539
aal-miR-13	5750	3300	7035	1637	1988	1839	21549	2533.68	2677.58	3483.3	689.926	837.858	635.729
aal-miR-13*	67	70	86	419	59	58	759	29.5229	56.7971	42.582	176.591	24.866	20.0502
aal-miR-133	1	41	264	89	56	39	490	0.44064	33.2669	130.717	37.5097	23.6016	13.482
aal-miR-133*	0	0	0	0	1	0	1	0	0	0	0	0.421458	0
aal-miR-137-1	6	15	39	1242	62	86	1450	2.64384	12.1708	19.3104	523.45	26.1304	29.7296
aal-miR-137-1*	2	10	5	16	8	2	43	0.88128	8.11387	2.4757	6.74332	3.37166	0.691386
aal-miR-137-2	6	15	39	1242	62	86	1450	2.64384	12.1708	19.3104	523.45	26.1304	29.7296
aal-miR-137-2*	2	10	5	16	8	2	43	0.88128	8.11387	2.4757	6.74332	3.37166	0.691386
aal-miR-14	362	3810	5711	2780	3511	3887	20061	159.512	3091.38	2827.74	1171.65	1479.74	1343.71
aal-miR-14*	3	4	20	29	19	27	102	1.32192	3.24555	9.90278	12.2223	8.00769	9.3337
aal-miR-184	59320	31498	27237	33600	65385	75494	292534	26138.8	25557.1	13486.1	14161	27557	26097.7
aal-miR-1889	17	3	10	44	4	18	96	7.49088	2.43416	4.95139	18.5441	1.68583	6.22247
aal-miR-1889*	85	57	23	562	141	205	1073	37.4544	46.249	11.3882	236.859	59.4255	70.867
aal-miR-1890	30	39	488	766	98	102	1523	13.2192	31.6441	241.628	322.837	41.3028	35.2607
aal-miR-1891-1	6	2	10	7674	12534	7288	27514	2.64384	1.62277	4.95139	3234.27	5282.55	2519.41
aal-miR-1891-1*	0	0	0	813	1910	2454	5177	0	0	0	342.645	804.984	848.33
aal-miR-1891-2	6	2	10	7674	12534	7288	27514	2.64384	1.62277	4.95139	3234.27	5282.55	2519.41
aal-miR-1891-2*	0	0	0	813	1910	2454	5177	0	0	0	342.645	804.984	848.33
aal-miR-190	8550	4958	2619	29190	4729	4311	54357	3767.47	4022.86	1296.77	12302.3	1993.07	1490.28
aal-miR-190*	68	27	19	7	22	25	168	29.9635	21.9074	9.40765	2.9502	9.27207	8.64232
aal-miR-193	2	23	1131	117	14	7	1294	0.88128	18.6619	560.002	49.3105	5.90041	2.41985
aal-miR-193*	38	161	3977	5880	341	403	10800	16.7443	130.633	1969.17	2478.17	143.717	139.314
aal-miR-210	62	423	478	918	443	417	2741	27.3197	343.217	236.677	386.898	186.706	144.154
aal-miR-210*	0	3	6	83	21	7	120	0	2.43416	2.97084	34.981	8.85061	2.41985
aal-miR-219	2	9	41	223	20	29	324	0.88128	7.30248	20.3007	93.985	8.42915	10.0251
aal-miR-219*	42	34	86	175	15	39	391	18.5069	27.5871	42.582	73.7551	6.32186	13.482
aal-miR-252	394	959	907	4059	1820	1849	9988	173.612	778.12	449.091	1710.7	767.053	639.186
aal-miR-252*	4	5	17	9	10	4	49	1.76256	4.05693	8.41737	3.79312	4.21458	1.38277
aal-miR-263a	536670	186081	320419	82034	19050	35209	1179463	236478	150984	158652	34573.9	8028.77	12171.5
aal-miR-263a*	1023	413	313	109	49	69	1976	450.775	335.103	154.979	45.9389	20.6514	23.8528
aal-miR-263b	1072	423	865	632	957	1015	4964	472.366	343.217	428.295	266.361	403.335	350.878
aal-miR-263b*	5	2	10	2	1	2	22	2.2032	1.62277	4.95139	0.842915	0.421458	0.691386
aal-miR-275	542	59694	78360	117146	41945	57554	355241	238.827	48434.9	38799.1	49372.1	17678	19896
aal-miR-275*	93	224	328	1068	53	56	1822	40.9795	181.751	162.406	450.117	22.3373	19.3588
aal-miR-276-1	4983	31495	101791	88714	40385	58009	325377	2195.71	25554.6	50400.7	37389.2	17020.6	20053.3
aal-miR-276-1*	44497	39897	54979	51367	41443	34076	266259	19607.2	32371.9	27222.3	21649	17466.5	11779.8
aal-miR-276-2	4983	31495	101791	88714	40385	58009	325377	2195.71	25554.6	50400.7	37389.2	17020.6	20053.3
aal-miR-276-2*	44381	39795	54838	51102	41310	33865	265291	19556	32289.1	27152.4	21537.3	17410.4	11706.9
aal-miR-2765	65	1442	6456	216	162	62	8403	28.6416	1170.02	3196.62	91.0348	68.2761	21.433
aal-miR-277	129	372	3647	17819	8301	6356	36624	56.8426	301.836	1805.77	7509.95	3498.52	2197.22
aal-miR-277*	10	16	147	98	101	118	490	4.4064	12.9822	72.7855	41.3028	42.5672	40.7917
aal-miR-278	2	184	38	92	110	205	631	0.88128	149.295	18.8153	38.7741	46.3603	70.867
aal-miR-278*	2	82	26	44	53	27	234	0.88128	66.5337	12.8736	18.5441	22.3373	9.3337
aal-miR-279	6147	1532	3523	439	973	627	13241	2708.61	1243.04	1744.38	185.02	410.078	216.749
aal-miR-279*	19	8	14	118	33	17	209	8.37216	6.49109	6.93195	49.732	13.9081	5.87678
aal-miR-2796-3p	1582	5975	6063	53071	23529	27055	117275	697.093	4848.04	3002.03	22367.2	9916.48	9352.72
aal-miR-2796-5p	4	51	47	132	46	28	308	1.76256	41.3807	23.2715	55.6324	19.387	9.6794
aal-miR-281	28985	150330	54780	159292	129060	117473	639920	12772	121976	27123.7	67134.8	54393.3	40609.6
aal-miR-281*	313	1087	654	590	2018	1284	5946	137.92	881.977	323.821	248.66	850.501	443.87
aal-miR-282-1	3	20	7	59	1	0	90	1.32192	16.2277	3.46597	24.866	0.421458	0
aal-miR-282-1*	11	16	28	14	2	16	87	4.84704	12.9822	13.8639	5.90041	0.842915	5.53108
aal-miR-282-2	3	20	7	59	1	0	90	1.32192	16.2277	3.46597	24.866	0.421458	0
aal-miR-282-2*	11	16	28	14	2	16	87	4.84704	12.9822	13.8639	5.90041	0.842915	5.53108
aal-miR-283	31500	12755	8996	40753	45271	97225	236500	13880.2	10349.2	4454.27	17175.7	19079.8	33610
aal-miR-283*	44	7	2	9	14	9	85	19.3882	5.67971	0.990278	3.79312	5.90041	3.11123
aal-miR-285	4	786	1966	2517	2797	2755	10825	1.76256	637.75	973.444	1060.81	1178.82	952.384
aal-miR-285*	0	2	4	18	13	18	55	0	1.62277	1.98056	7.58624	5.47895	6.22247
aal-miR-286a	18910	8	1	0	3	7	18929	8332.5	6.49109	0.495139	0	1.26437	2.41985
aal-miR-286b-1	19173	9	1	0	3	7	19193	8448.39	7.30248	0.495139	0	1.26437	2.41985
aal-miR-286b-1*	6	0	0	0	0	0	6	2.64384	0	0	0	0	0
aal-miR-286b-2	19173	9	1	0	3	7	19193	8448.39	7.30248	0.495139	0	1.26437	2.41985
aal-miR-286b-2*	6	0	0	0	0	0	6	2.64384	0	0	0	0	0
aal-miR-2940	1886	5565	1837	8218	14434	4465	36405	831.047	4515.37	909.571	3463.54	6083.32	1543.52
aal-miR-2940*	340	954	580	1485	2311	1356	7026	149.818	774.063	287.181	625.865	973.988	468.759
aal-miR-2941-1	559334	162	181	23	6076	23126	588902	246465	131.445	89.6202	9.69352	2560.78	7994.49
aal-miR-2941-1*	147	0	0	0	3	8	158	64.7741	0	0	0	1.26437	2.76554
aal-miR-2941-2	559241	162	181	23	6076	23126	588809	246424	131.445	89.6202	9.69352	2560.78	7994.49
aal-miR-2942	23	3044	450	43	38	46	3644	10.1347	2469.86	222.813	18.1227	16.0154	15.9019
aal-miR-2942*	0	8	0	0	1	0	9	0	6.49109	0	0	0.421458	0
aal-miR-2943-1	85237	72	41	30	15	11	85406	37558.8	58.4198	20.3007	12.6437	6.32186	3.80262
aal-miR-2943-1*	1263	2	0	0	0	0	1265	556.528	1.62277	0	0	0	0
aal-miR-2943-2	85237	72	41	30	15	11	85406	37558.8	58.4198	20.3007	12.6437	6.32186	3.80262
aal-miR-2943-2*	1138	2	0	0	0	0	1140	501.448	1.62277	0	0	0	0
aal-miR-2944a	80	0	0	0	0	0	80	35.2512	0	0	0	0	0
aal-miR-2944a*	578	0	0	0	1	0	579	254.69	0	0	0	0.421458	0
aal-miR-2944b	145876	68	27	1	468	5097	151537	64278.8	55.1743	13.3688	0.421458	197.242	1762
aal-miR-2944b*	9907	21	1	10	7	20	9966	4365.42	17.0391	0.495139	4.21458	2.9502	6.91386
aal-miR-2945	230287	51101	89187	16653	48416	44455	480099	101474	41462.7	44160	7018.53	20405.3	15367.8
aal-miR-2945*	156	76	100	44	26	11	413	68.7398	61.6654	49.5139	18.5441	10.9579	3.80262
aal-miR-2946	1679	1	1	22	251	384	2338	739.835	0.811387	0.495139	9.27207	105.786	132.746
aal-miR-2946*	435	0	0	0	25	63	523	191.678	0	0	0	10.5364	21.7786
aal-miR-2a	12713	15110	28206	5765	4975	6180	72949	5601.86	12260.1	13965.9	2429.7	2096.75	2136.38
aal-miR-2b	10903	20588	40230	8978	4928	7716	93343	4804.3	16704.8	19919.5	3783.85	2076.94	2667.37
aal-miR-2c	10903	20588	40230	8978	4928	7716	93343	4804.3	16704.8	19919.5	3783.85	2076.94	2667.37
aal-miR-2c*	33	11	13	11	5	10	83	14.5411	8.92525	6.43681	4.63603	2.10729	3.45693
aal-miR-305	25	698	1862	6843	425	458	10311	11.016	566.348	921.949	2884.03	179.119	158.327
aal-miR-305*	1539	8395	5772	2564	784	1048	20102	678.145	6811.59	2857.94	1080.62	330.423	362.286
aal-miR-306	138	141	102	229	265	212	1087	60.8083	114.406	50.5042	96.5138	111.686	73.2869
aal-miR-306*	17	8	15	6	2	1	49	7.49088	6.49109	7.42709	2.52875	0.842915	0.345693
aal-miR-307	12	32	71	239	84	70	508	5.28768	25.9644	35.1549	100.728	35.4024	24.1985
aal-miR-307*	5	3	7	65	3	0	83	2.2032	2.43416	3.46597	27.3947	1.26437	0
aal-miR-308	2141	1242	326	720	226	402	5057	943.41	1007.74	161.415	303.449	95.2494	138.968
aal-miR-308*	61	130	70	2313	844	2643	6061	26.879	105.48	34.6597	974.831	355.71	913.666
aal-miR-309a-1	59	0	0	0	1	20	80	25.9978	0	0	0	0.421458	6.91386
aal-miR-309a-2	59	0	0	0	1	20	80	25.9978	0	0	0	0.421458	6.91386
aal-miR-309b	405	1	0	0	0	4	410	178.459	0.811387	0	0	0	1.38277
aal-miR-309b*	2	0	0	0	0	0	2	0.88128	0	0	0	0	0
aal-miR-31	602	2730	5629	10198	4916	2627	26702	265.265	2215.09	2787.14	4298.02	2071.89	908.135
aal-miR-31*	97	374	322	384	145	150	1472	42.7421	303.459	159.435	161.84	61.1113	51.8539
aal-miR-315	18460	774	376	533	538	295	20976	8134.22	628.013	186.172	224.637	226.744	101.979
aal-miR-316	28	79	284	301	203	126	1021	12.3379	64.0995	140.62	126.859	85.5559	43.5573
aal-miR-317-1	9394	64012	33259	15076	31505	32377	185623	4139.37	51938.5	16467.8	6353.89	13278	11192.5
aal-miR-317-1*	7	14	5	158	36	33	253	3.08448	11.3594	2.4757	66.5903	15.1725	11.4079
aal-miR-317-2	9394	64012	33259	15076	31505	32377	185623	4139.37	51938.5	16467.8	6353.89	13278	11192.5
aal-miR-317-2*	7	14	5	158	36	33	253	3.08448	11.3594	2.4757	66.5903	15.1725	11.4079
aal-miR-33	234	567	586	7237	2003	4522	15149	103.11	460.056	290.152	3050.09	844.18	1563.22
aal-miR-34	8	143	67	5917	2589	1619	10343	3.52512	116.028	33.1743	2493.76	1091.15	559.677
aal-miR-34*	10	90	69	25	133	85	412	4.4064	73.0248	34.1646	10.5364	56.0539	29.3839
aal-miR-375	24	365	55	649	417	302	1812	10.5754	296.156	27.2327	273.526	175.748	104.399
aal-miR-375*	3	26	5	2	2	4	42	1.32192	21.0961	2.4757	0.842915	0.842915	1.38277
aal-miR-7	43397	6188	7268	1490	16616	8245	83204	19122.5	5020.86	3598.67	627.972	7002.94	2850.24
aal-miR-7*	8	2	4	1	1	0	16	3.52512	1.62277	1.98056	0.421458	0.421458	0
aal-miR-71	37319	13460	13491	5930	5900	5627	81727	16444.2	10921.3	6679.92	2499.24	2486.6	1945.21
aal-miR-71*	162	354	743	130	103	143	1635	71.3837	287.231	367.888	54.7895	43.4101	49.4341
aal-miR-79	0	0	1	3	0	0	4	0	0	0.495139	1.26437	0	0
aal-miR-79*	13515	14365	49569	2390	2716	2778	85333	5955.25	11655.6	24543.6	1007.28	1144.68	960.335
aal-miR-8	1431	7678	8229	67191	37655	31945	154129	630.556	6229.83	4074.5	28318.2	15870	11043.2
aal-miR-8*	11235	33087	50936	8201	19696	18801	141956	4950.59	26846.4	25220.4	3456.37	8301.03	6499.37
aal-miR-87	22	46	227	1604	566	866	3331	9.69408	37.3238	112.397	676.018	238.545	299.37
aal-miR-87*	1	4	4	11	8	13	41	0.44064	3.24555	1.98056	4.63603	3.37166	4.49401
aal-miR-927	52	74	144	192	410	602	1474	22.9133	60.0426	71.3	80.9199	172.798	208.107
aal-miR-927*	2	10	18	140	62	40	272	0.88128	8.11387	8.91251	59.0041	26.1304	13.8277
aal-miR-929-1	0	0	0	29	3	4	36	0	0	0	12.2223	1.26437	1.38277
aal-miR-929-1*	0	3	1	202	5	22	233	0	2.43416	0.495139	85.1344	2.10729	7.60524
aal-miR-929-2	0	0	0	29	3	4	36	0	0	0	12.2223	1.26437	1.38277
aal-miR-929-2*	0	3	1	202	5	22	233	0	2.43416	0.495139	85.1344	2.10729	7.60524
aal-miR-92a	4375	1416	875	367	177	1014	8224	1927.8	1148.92	433.247	154.675	74.598	350.532
aal-miR-92a*	1471	285	316	99	40	10	2221	648.182	231.245	156.464	41.7243	16.8583	3.45693
aal-miR-92b	4609	1448	910	375	188	1021	8551	2030.91	1174.89	450.577	158.047	79.234	352.952
aal-miR-92b*	87	17	8	2	0	0	114	38.3357	13.7936	3.96111	0.842915	0	0
aal-miR-932	3	13	111	3289	323	269	4008	1.32192	10.548	54.9605	1386.17	136.131	92.9914
aal-miR-932*	15	44	226	263	290	183	1021	6.6096	35.701	111.901	110.843	122.223	63.2618
aal-miR-957	2	26	73	535	269	117	1022	0.88128	21.0961	36.1452	225.48	113.372	40.4461
aal-miR-957*	6	10	41	468	55	16	596	2.64384	8.11387	20.3007	197.242	23.1802	5.53108
aal-miR-965	93	205	278	69	83	53	781	40.9795	166.334	137.649	29.0806	34.981	18.3217
aal-miR-965*	2	3	0	2	0	1	8	0.88128	2.43416	0	0.842915	0	0.345693
aal-miR-970	538	2193	2282	3506	1912	3142	13573	237.064	1779.37	1129.91	1477.63	805.827	1086.17
aal-miR-970*	3	0	6	19	0	0	28	1.32192	0	2.97084	8.00769	0	0
aal-miR-971	2	5	7	98	63	79	254	0.88128	4.05693	3.46597	41.3028	26.5518	27.3097
aal-miR-980	5	21	10	392	49	7	484	2.2032	17.0391	4.95139	165.211	20.6514	2.41985
aal-miR-980*	0	1	2	3	1	0	7	0	0.811387	0.990278	1.26437	0.421458	0
aal-miR-981	13	21	58	338	60	72	562	5.72832	17.0391	28.7181	142.453	25.2875	24.8899
aal-miR-981*	1	1	3	12	2	0	19	0.44064	0.811387	1.48542	5.05749	0.842915	0
aal-miR-988	122	88	126	146	56	107	645	53.7581	71.402	62.3875	61.5328	23.6016	36.9891
aal-miR-988*	16	0	7	3	6	3	35	7.05024	0	3.46597	1.26437	2.52875	1.03708
aal-miR-989	141	122	509	266	30077	36983	68098	62.1302	98.9892	252.026	112.108	12676.2	12784.8
aal-miR-989*	0	0	1	0	28	15	44	0	0	0.495139	0	11.8008	5.18539
aal-miR-993	3593	544	350	4448	275	219	9429	1583.22	441.394	173.299	1874.64	115.901	75.7067
aal-miR-993*	3856	930	784	1732	1081	491	8874	1699.11	754.59	388.189	729.965	455.596	169.735
aal-miR-996	3885	2317	8742	10419	5550	6559	37472	1711.89	1879.98	4328.51	4391.17	2339.09	2267.4
aal-miR-998	3006	4096	2582	500	1827	3196	15207	1324.56	3323.44	1278.45	210.729	770.003	1104.83
aal-miR-998*	4736	1667	1080	2707	781	1338	12309	2086.87	1352.58	534.75	1140.89	329.158	462.537
aal-miR-999	60	193	268	2194	649	502	3866	26.4384	156.598	132.697	924.678	273.526	173.538
aal-miR-999*	19	32	38	65	28	15	197	8.37216	25.9644	18.8153	27.3947	11.8008	5.18539
aal-miR-9a-1	2180	4196	2512	4963	200	143	14194	960.595	3404.58	1243.79	2091.69	84.2915	49.4341
aal-miR-9a-1*	2001	4222	7602	220	189	141	14375	881.721	3425.67	3764.05	92.7207	79.6555	48.7427
aal-miR-9a-2	2180	4196	2512	4963	200	143	14194	960.595	3404.58	1243.79	2091.69	84.2915	49.4341
aal-miR-9a-2*	2001	4222	7602	220	189	141	14375	881.721	3425.67	3764.05	92.7207	79.6555	48.7427
aal-miR-9b	48	67	25	140	33	38	351	21.1507	54.3629	12.3785	59.0041	13.9081	13.1363
aal-miR-9b*	5	2	3	3	2	0	15	2.2032	1.62277	1.48542	1.26437	0.842915	0
aal-miR-9c-3p	377	327	363	397	154	241	1859	166.121	265.323	179.736	167.319	64.9045	83.312
aal-miR-9c-5p	96	110	100	542	102	126	1076	42.3014	89.2525	49.5139	228.43	42.9887	43.5573
aal-miR-9d	17193	6	0	0	0	0	17199	7575.92	4.86832	0	0	0	0
aal-miR-9d*	67	0	0	0	0	0	67	29.5229	0	0	0	0	0
aal-miR-iab-4-1-3p	354	300	242	419	126	167	1608	155.987	243.416	119.824	176.591	53.1037	57.7307
aal-miR-iab-4-1-5p	50416	18402	8039	6244	4101	7055	94257	22215.3	14931.1	3980.42	2631.58	1728.4	2438.86
aal-miR-iab-4-2-3p	354	300	242	419	126	167	1608	155.987	243.416	119.824	176.591	53.1037	57.7307
aal-miR-iab-4-2-5p	50416	18402	8039	6244	4101	7055	94257	22215.3	14931.1	3980.42	2631.58	1728.4	2438.86
aal-miR-new1	293	1038	1284	1681	2382	2488	9166	129.108	842.219	635.759	708.47	1003.91	860.084
aal-miR-new1*	0	0	0	0	1	0	1	0	0	0	0	0.421458	0
aal-miR-new10	106	17	16	6	10	12	167	46.7078	13.7936	7.92223	2.52875	4.21458	4.14831
aal-miR-new11	4	11	10	8	16	10	59	1.76256	8.92525	4.95139	3.37166	6.74332	3.45693
aal-miR-new12	2	60	388	1	0	4	455	0.88128	48.6832	192.114	0.421458	0	1.38277
aal-miR-new13	4	7	16	0	1	0	28	1.76256	5.67971	7.92223	0	0.421458	0
aal-miR-new13*	3	17	5	0	2	1	28	1.32192	13.7936	2.4757	0	0.842915	0.345693
aal-miR-new14	0	51	14	4	0	1	70	0	41.3807	6.93195	1.68583	0	0.345693
aal-miR-new15	0	13	26	14	3	8	64	0	10.548	12.8736	5.90041	1.26437	2.76554
aal-miR-new15*	0	7	1	1	0	0	9	0	5.67971	0.495139	0.421458	0	0
aal-miR-new2	2	17	27	15	42	31	134	0.88128	13.7936	13.3688	6.32186	17.7012	10.7165
aal-miR-new2*	3	3	3	29	14	27	79	1.32192	2.43416	1.48542	12.2223	5.90041	9.3337
aal-miR-new3-1	38	393	154	130	305	332	1352	16.7443	318.875	76.2514	54.7895	128.545	114.77
aal-miR-new3-1*	1	57	26	35	53	64	236	0.44064	46.249	12.8736	14.751	22.3373	22.1243
aal-miR-new3-2	38	393	154	130	305	332	1352	16.7443	318.875	76.2514	54.7895	128.545	114.77
aal-miR-new3-2*	1	57	26	35	53	64	236	0.44064	46.249	12.8736	14.751	22.3373	22.1243
aal-miR-new4	3	5	6	9	21	38	82	1.32192	4.05693	2.97084	3.79312	8.85061	13.1363
aal-miR-new5	8	0	2	1	11	11	33	3.52512	0	0.990278	0.421458	4.63603	3.80262
aal-miR-new6	52	8	5	3	53	138	259	22.9133	6.49109	2.4757	1.26437	22.3373	47.7056
aal-miR-new7	4	2	2	12	26	11	57	1.76256	1.62277	0.990278	5.05749	10.9579	3.80262
aal-miR-new8	34	11	0	0	3	1	49	14.9818	8.92525	0	0	1.26437	0.345693
aal-miR-new9	6	1	0	0	5	5	17	2.64384	0.811387	0	0	2.10729	1.72846
Unique Total	2269426	1232458	2019634	5002091	2372718	2892742
Note that we followed the miRBase when naming miRNA and miRNA* sequence and some miRNA* sequences have significanly more reads than its miRNA. For a miRNA gene to be considered as having evidence of expression, either its mature miRNA or miRNA* should have at least 15 raeds in the six samples.
