# Supplementary material for: miRNA Genes of an Invasive Vector Mosquito, Aedes albopictus
Source: PLoS One. 2013 Jul 1;8(7):e67638. doi: 10.1371/journal.pone.0067638 (PMC3698096; doi:10.1371/journal.pone.0067638)
Supplement: Table S3 — Distribution of mosquito-specific miRNAs as indicated by Mapmi values. (XLSX) [file pone.0067638.s005.xlsx]

## Sheet: Sheet2
Table S3
Distribution of mosquito-specific miRNAs as indicated by Mapmi values
miRNAs that are found in non-mosquito species but had no homologs in at least one mosquito species
Aedes albopictus miRNA	Aedes aegypti	Culex quinquefasciatus	Anopheles gambiae
aal-miR-927	46.6667		57.8667
aal-miR-927*	43.5327		45.6702
aal-miR-282-1	41.5		48.749
aal-miR-282-1*	42.9923		49.901
Previously known mosquito-specific miRNAs
Aedes albopictus miRNA	Aedes aegypti	Culex quinquefasciatus	Anopheles gambiae
aal-miR-1174*	37.2966
aal-miR-1890	52.8955	46.2306	52.445
aal-miR-1891-1	54.8333	47.25	66.6948
aal-miR-1891-1*	55.0615	51.4483	64.6962
aal-miR-1891-2	53.0768	47.25	66.6948
aal-miR-1891-2*	54.35	51.4483	64.6962
aal-miR-1889	32.636
aal-miR-1889*	35.5518
aal-miR-2940	39.4009
aal-miR-2940*	35.6
aal-miR-2943-1	44.91	39.8118	41.75
aal-miR-2943-1*	34.1043	39.5167
aal-miR-2943-2	32.15	39.5167	39.675
aal-miR-2943-2*	36.3386	39.5167	39.675
aal-miR-2942	35.4681	40.1613
aal-miR-2942*	36.3283	37.9315	33.76
aal-miR-2945	54.0951	44.9447	47.3233
aal-miR-2945*	48.1556	34.0735
aal-miR-2941-1	45.2846	60.8693
aal-miR-2941-2	54.2606	41.91
aal-miR-2941-2*	54.2606
aal-miR-2946	54.9241
aal-miR-2946*	42.9383
Novel mosquito-specific miRNAs
Aedes albopictus miRNA	Aedes aegypti	Culex quinquefasciatus	Anopheles gambiae
aal-miR-new1	39.025	52.05	34.0574
aal-miR-new1*	41.2711	48.557	34.4568
aal-miR-new2	45.6372	50.2802	43.9121
aal-miR-new2*	44.4786	50.5962
aal-miR-new3-1	34.6905	30.9778
aal-miR-new3-1*	40.45
aal-miR-new3-2	34.6905	30.9778
aal-miR-new3-2*	40.45
aal-miR-new4	40.5646	38.8
aal-miR-new5	44.48
aal-miR-new6	37.9115
aal-miR-new7	39.5907
aal-miR-new8	35.22
aal-miR-new9	41.1132
aal-miR-new10 a	79.283
aal-miR-new11	37.9791
aal-miR-new12 b	ND
aal-miR-new13	39.5756
aal-miR-new13*	40.5717
aal-miR-new14	50.009
aal-miR-new15	43.4029
aal-miR-new15*	43.6613
Note: that comparisons were done with four Drosophila genomes (D. melanogaster, D. ananassae, D. pseudoobscura, and D. grimshawi) and none showed MapMi values close to 35. So these data are not included in the table.
We use 35 as the Mapmi cutoff for sequences that are likely homologous to the query miRNA/miRNA* both in sequence similarity and pre-miRNA structure (ref). Some sequences have scores slightly lower than 35 and they are kept in this table only when further miRscan analysis indicated that they are likely miRNA genes (ref).
a) The pre-miRNA of aal-miR-new10 contains a fragment that is repetitive in the Aedes aegypti genome.
b) aal-miR-new12 did give a poor Mapmi score but manual inspection of the pre-miRNA structure and match to the small RNA sequences indicate that it is a miRNA.
