# Supplementary material for: miRNA Genes of an Invasive Vector Mosquito, Aedes albopictus
Source: PLoS One. 2013 Jul 1;8(7):e67638. doi: 10.1371/journal.pone.0067638 (PMC3698096; doi:10.1371/journal.pone.0067638)
Supplement: Table S4 — Predicted targets of the 15 novel miRNAs. Note that targets for miRNA* that showed >15 total hits in the 6 samples are also shown. (XLS) [file pone.0067638.s006.xls]

## Sheet: novel_miRNA_and_s.aegy3UTR_sc15
Table S4
Predicted targets of the 15 novel miRNAs. Note that targets for miRNA* that showed >15 total hits in the 6 samples are also shown.
miRNA	Transcript	Total Score	Total Energy	Max Score	Max Energy	Strand	Length of miRNA	Length of 3' UTR	Position
>>aal-miR-new1	AAEL000106-RA	150	-16.27	150	-16.27	59	22	113	71
>>aal-miR-new1	AAEL000143-RA	151	-14.33	151	-14.33	77	22	131	98
>>aal-miR-new1	AAEL000184-RA	152	-8.85	152	-8.85	100	22	883	497
>>aal-miR-new1	AAEL000244-RA	156	-12.91	156	-12.91	136	22	806	620
>>aal-miR-new1	AAEL000408-RA	150	-18.91	150	-18.91	233	22	848	177
>>aal-miR-new1	AAEL000411-RA	176	-17.66	176	-17.66	235	22	409	277
>>aal-miR-new1	AAEL000415-RA	151	-13.06	151	-13.06	237	22	398	225
>>aal-miR-new1	AAEL000461-RC	156	-13.34	156	-13.34	275	22	1176	606
>>aal-miR-new1	AAEL000541-RA	153	-10.72	153	-10.72	321	22	123	80
>>aal-miR-new1	AAEL000541-RB	153	-10.72	153	-10.72	322	22	604	561
>>aal-miR-new1	AAEL000880-RA	157	-9.19	157	-9.19	524	22	507	186
>>aal-miR-new1	AAEL000986-RB	152	-21.04	152	-21.04	592	22	254	134
>>aal-miR-new1	AAEL000998-RA	166	-12.56	166	-12.56	598	22	60	1
>>aal-miR-new1	AAEL001143-RA	150	-11.65	150	-11.65	680	22	234	68
>>aal-miR-new1	AAEL001163-RA	151	-9.09	151	-9.09	696	22	1395	1032
>>aal-miR-new1	AAEL001164-RA	150	-12.76	150	-12.76	697	22	73	21
>>aal-miR-new1	AAEL001206-RA	159	-9.69	159	-9.69	728	22	202	123
>>aal-miR-new1	AAEL001360-RA	151	-7.51	151	-7.51	823	22	549	386
>>aal-miR-new1	AAEL001360-RB	151	-7.51	151	-7.51	824	22	549	386
>>aal-miR-new1	AAEL001910-RA	159	-12.82	159	-12.82	1167	22	194	19
>>aal-miR-new1	AAEL001936-RA	155	-17.93	155	-17.93	1184	22	114	56
>>aal-miR-new1	AAEL002253-RA	162	-16.35	162	-16.35	1364	22	714	142
>>aal-miR-new1	AAEL002464-RA	154	-7.78	154	-7.78	1510	22	122	36
>>aal-miR-new1	AAEL002519-RA	153	-19.34	153	-19.34	1546	22	123	11
>>aal-miR-new1	AAEL002963-RA	155	-9.51	155	-9.51	1826	22	1883	1275
>>aal-miR-new1	AAEL002963-RB	155	-9.51	155	-9.51	1827	22	1883	1275
>>aal-miR-new1	AAEL003019-RA	154	-8.95	154	-8.95	1862	22	1026	377
>>aal-miR-new1	AAEL003106-RA	156	-11.42	156	-11.42	1921	22	1762	626
>>aal-miR-new1	AAEL003113-RA	155	-7.63	155	-7.63	1928	22	133	13
>>aal-miR-new1	AAEL003320-RA	150	-11.7	150	-11.7	2062	22	546	122
>>aal-miR-new1	AAEL003347-RA	154	-11.86	154	-11.86	2077	22	675	570
>>aal-miR-new1	AAEL003347-RB	154	-11.86	154	-11.86	2078	22	675	570
>>aal-miR-new1	AAEL003347-RC	154	-11.86	154	-11.86	2079	22	675	570
>>aal-miR-new1	AAEL003636-RA	166	-11.45	166	-11.45	2270	22	1273	498
>>aal-miR-new1	AAEL003688-RA	150	-12	150	-12	2308	22	448	274
>>aal-miR-new1	AAEL003696-RA	150	-10.52	150	-10.52	2313	22	302	153
>>aal-miR-new1	AAEL003746-RA	152	-12.12	152	-12.12	2341	22	554	65
>>aal-miR-new1	AAEL003797-RA	154	-10.55	154	-10.55	2369	22	390	258
>>aal-miR-new1	AAEL003819-RA	152	-15.3	152	-15.3	2385	22	1947	562
>>aal-miR-new1	AAEL003829-RA	151	-13.77	151	-13.77	2391	22	501	284
>>aal-miR-new1	AAEL003872-RA	155	-9.72	155	-9.72	2412	22	811	432
>>aal-miR-new1	AAEL003875-RA	153	-7.76	153	-7.76	2416	22	1522	1263
>>aal-miR-new1	AAEL004334-RA	162	-15.57	162	-15.57	2729	22	1380	1238
>>aal-miR-new1	AAEL004407-RA	151	-10.32	151	-10.32	2765	22	564	510
>>aal-miR-new1	AAEL004407-RB	151	-10.32	151	-10.32	2766	22	495	437
>>aal-miR-new1	AAEL004475-RA	157	-11.68	157	-11.68	2812	22	113	86
>>aal-miR-new1	AAEL004475-RB	157	-11.68	157	-11.68	2813	22	113	86
>>aal-miR-new1	AAEL004501-RA	151	-16.19	151	-16.19	2829	22	1739	1
>>aal-miR-new1	AAEL004624-RA	151	-9.59	151	-9.59	2914	22	215	56
>>aal-miR-new1	AAEL004688-RA	151	-11.66	151	-11.66	2943	22	1780	260
>>aal-miR-new1	AAEL005046-RA	156	-13.31	156	-13.31	3149	22	672	353
>>aal-miR-new1	AAEL005678-RA	156	-12.01	156	-12.01	3540	22	589	248
>>aal-miR-new1	AAEL005762-RA	151	-14.69	151	-14.69	3593	22	217	115
>>aal-miR-new1	AAEL005766-RB	150	-8.19	150	-8.19	3597	22	702	561
>>aal-miR-new1	AAEL006053-RA	167	-12.94	167	-12.94	3790	22	643	343
>>aal-miR-new1	AAEL006126-RB	155	-15.73	155	-15.73	3841	22	2725	449
>>aal-miR-new1	AAEL006240-RA	153	-21.68	153	-21.68	3907	22	648	521
>>aal-miR-new1	AAEL006315-RA	150	-9.63	150	-9.63	3955	22	762	425
>>aal-miR-new1	AAEL006460-RA	151	-14.67	151	-14.67	4065	22	835	314
>>aal-miR-new1	AAEL006824-RA	165	-16.94	165	-16.94	4298	22	302	163
>>aal-miR-new1	AAEL006825-RA	173	-22.19	173	-22.19	4299	22	859	37
>>aal-miR-new1	AAEL006855-RB	152	-20.54	152	-20.54	4321	22	602	62
>>aal-miR-new1	AAEL006912-RA	155	-9.51	155	-9.51	4356	22	250	29
>>aal-miR-new1	AAEL006912-RB	155	-9.51	155	-9.51	4357	22	250	29
>>aal-miR-new1	AAEL007018-RA	150	-13.46	150	-13.46	4428	22	759	386
>>aal-miR-new1	AAEL007041-RA	163	-15.17	163	-15.17	4441	22	1398	336
>>aal-miR-new1	AAEL007492-RA	152	-16.17	152	-16.17	4760	22	831	150
>>aal-miR-new1	AAEL007713-RA	154	-9.39	154	-9.39	4892	22	383	35
>>aal-miR-new1	AAEL007841-RA	151	-10.72	151	-10.72	4966	22	718	111
>>aal-miR-new1	AAEL007883-RA	161	-16.28	161	-16.28	5001	22	1561	989
>>aal-miR-new1	AAEL007883-RB	161	-16.28	161	-16.28	5002	22	1561	989
>>aal-miR-new1	AAEL007883-RC	161	-16.28	161	-16.28	5003	22	1561	989
>>aal-miR-new1	AAEL008184-RA	161	-13.97	161	-13.97	5196	22	1048	916
>>aal-miR-new1	AAEL008256-RA	153	-21.21	153	-21.21	5233	22	189	3
>>aal-miR-new1	AAEL008675-RA	150	-19.65	150	-19.65	5494	22	59	10
>>aal-miR-new1	AAEL008768-RA	157	-11.06	157	-11.06	5560	22	1109	175
>>aal-miR-new1	AAEL008769-RA	167	-18.44	167	-18.44	5562	22	1601	905
>>aal-miR-new1	AAEL008842-RA	153	-14.84	153	-14.84	5615	22	656	54
>>aal-miR-new1	AAEL009073-RA	156	-13.87	156	-13.87	5730	22	1645	120
>>aal-miR-new1	AAEL009148-RA	160	-18.29	160	-18.29	5763	22	690	331
>>aal-miR-new1	AAEL009156-RA	151	-16.54	151	-16.54	5771	22	266	17
>>aal-miR-new1	AAEL009430-RA	159	-17.55	159	-17.55	5945	22	2722	486
>>aal-miR-new1	AAEL009538-RA	151	-13.07	151	-13.07	6004	22	1229	567
>>aal-miR-new1	AAEL009754-RA	151	-10.42	151	-10.42	6136	22	1208	291
>>aal-miR-new1	AAEL009775-RA	155	-13.3	155	-13.3	6155	22	198	75
>>aal-miR-new1	AAEL009809-RB	150	-9.59	150	-9.59	6171	22	266	18
>>aal-miR-new1	AAEL009872-RA	158	-9.07	158	-9.07	6211	22	1019	498
>>aal-miR-new1	AAEL010284-RA	152	-22.43	152	-22.43	6500	22	905	330
>>aal-miR-new1	AAEL010484-RA	157	-17.09	157	-17.09	6627	22	706	276
>>aal-miR-new1	AAEL010872-RA	157	-13.1	157	-13.1	6890	22	115	30
>>aal-miR-new1	AAEL010891-RA	150	-19.76	150	-19.76	6898	22	395	161
>>aal-miR-new1	AAEL010924-RA	151	-19.64	151	-19.64	6923	22	726	82
>>aal-miR-new1	AAEL010931-RB	151	-13.82	151	-13.82	6928	22	802	389
>>aal-miR-new1	AAEL010931-RC	151	-13.82	151	-13.82	6929	22	802	389
>>aal-miR-new1	AAEL011054-RA	154	-19.67	154	-19.67	6991	22	869	255
>>aal-miR-new1	AAEL011105-RA	152	-14.74	152	-14.74	7033	22	1630	1245
>>aal-miR-new1	AAEL011105-RB	152	-14.74	152	-14.74	7034	22	1630	1245
>>aal-miR-new1	AAEL011366-RA	150	-20.38	150	-20.38	7201	22	205	69
>>aal-miR-new1	AAEL011839-RA	152	-14.95	152	-14.95	7472	22	983	663
>>aal-miR-new1	AAEL011845-RA	157	-7.18	157	-7.18	7474	22	402	1
>>aal-miR-new1	AAEL012102-RA	150	-10.92	150	-10.92	7624	22	95	64
>>aal-miR-new1	AAEL012156-RA	161	-15.75	161	-15.75	7661	22	100	42
>>aal-miR-new1	AAEL012442-RB	155	-18.82	155	-18.82	7823	22	536	262
>>aal-miR-new1	AAEL012525-RA	163	-13.33	163	-13.33	7869	22	110	62
>>aal-miR-new1	AAEL012579-RA	157	-18.35	157	-18.35	7895	22	560	48
>>aal-miR-new1	AAEL012744-RA	150	-19.98	150	-19.98	7990	22	408	76
>>aal-miR-new1	AAEL012807-RA	153	-8.8	153	-8.8	8016	22	280	175
>>aal-miR-new1	AAEL013052-RA	153	-8.8	153	-8.8	8154	22	287	175
>>aal-miR-new1	AAEL013291-RA	151	-8.56	151	-8.56	8321	22	322	159
>>aal-miR-new1	AAEL013653-RA	161	-13.22	161	-13.22	8519	22	1125	642
>>aal-miR-new1	AAEL013689-RA	162	-16.68	162	-16.68	8532	22	958	932
>>aal-miR-new1	AAEL013734-RA	157	-14.27	157	-14.27	8555	22	167	29
>>aal-miR-new1	AAEL013994-RA	150	-12.82	150	-12.82	8713	22	410	171
>>aal-miR-new1	AAEL014048-RA	155	-20.32	155	-20.32	8747	22	494	53
>>aal-miR-new1	AAEL014286-RB	152	-12.91	152	-12.91	8870	22	1422	1304
>>aal-miR-new1	AAEL014340-RA	159	-9.86	159	-9.86	8897	22	938	918
>>aal-miR-new1	AAEL015335-RA	150	-13.15	150	-13.15	9320	22	357	277
>>aal-miR-new1	AAEL017007-RA	314	-24.04	160	-13.31	9454	22	953	599 53
>>aal-miR-new1	AAEL017176-RA	155	-14.29	155	-14.29	9537	22	1075	1028
>>aal-miR-new1	AAEL017298-RA	159	-21.12	159	-21.12	9600	22	859	446
>>aal-miR-new1	AAEL017340-RA	152	-11.68	152	-11.68	9617	22	735	52
>>aal-miR-new1	AAEL017386-RA	150	-13.22	150	-13.22	9641	22	1868	543
>>aal-miR-new2	AAEL000185-RA	155	-15.06	155	-15.06	19553	22	656	26
>>aal-miR-new2	AAEL000193-RA	309	-29.98	159	-21.89	19557	22	531	181 254
>>aal-miR-new2	AAEL000310-RA	154	-12.49	154	-12.49	19632	22	214	60
>>aal-miR-new2	AAEL000321-RA	152	-10.55	152	-10.55	19639	22	1287	996
>>aal-miR-new2	AAEL000339-RA	151	-8.84	151	-8.84	19649	22	1210	1153
>>aal-miR-new2	AAEL000444-RA	159	-12.23	159	-12.23	19706	22	337	45
>>aal-miR-new2	AAEL000560-RA	152	-7.55	152	-7.55	19782	22	77	1
>>aal-miR-new2	AAEL000574-RA	158	-10.46	158	-10.46	19794	22	852	391
>>aal-miR-new2	AAEL000577-RA	154	-9.76	154	-9.76	19797	22	1238	730
>>aal-miR-new2	AAEL000620-RA	308	-26.58	154	-13.84	19811	22	1759	560 919
>>aal-miR-new2	AAEL000635-RB	151	-12.71	151	-12.71	19817	22	496	414
>>aal-miR-new2	AAEL000635-RC	151	-12.71	151	-12.71	19818	22	156	56
>>aal-miR-new2	AAEL000657-RA	156	-15.18	156	-15.18	19833	22	382	43
>>aal-miR-new2	AAEL000657-RB	156	-15.18	156	-15.18	19834	22	382	43
>>aal-miR-new2	AAEL000673-RA	150	-9.21	150	-9.21	19849	22	411	249
>>aal-miR-new2	AAEL000716-RA	151	-9.17	151	-9.17	19875	22	491	253
>>aal-miR-new2	AAEL000758-RB	151	-8.74	151	-8.74	19909	22	1145	291
>>aal-miR-new2	AAEL000824-RA	154	-11.08	154	-11.08	19943	22	1199	637
>>aal-miR-new2	AAEL000824-RB	154	-11.08	154	-11.08	19944	22	1199	637
>>aal-miR-new2	AAEL000856-RA	164	-13.93	164	-13.93	19967	22	1373	1185
>>aal-miR-new2	AAEL000930-RB	150	-8.7	150	-8.7	19993	22	1007	768
>>aal-miR-new2	AAEL000930-RC	150	-8.7	150	-8.7	19994	22	1155	916
>>aal-miR-new2	AAEL000951-RA	150	-9.96	150	-9.96	20014	22	172	24
>>aal-miR-new2	AAEL000951-RB	150	-9.96	150	-9.96	20015	22	172	24
>>aal-miR-new2	AAEL001050-RA	154	-16.65	154	-16.65	20082	22	342	206
>>aal-miR-new2	AAEL001082-RA	159	-14.54	159	-14.54	20095	22	980	184
>>aal-miR-new2	AAEL001145-RA	302	-22.38	152	-12.97	20134	22	1626	1282 922
>>aal-miR-new2	AAEL001154-RA	151	-13.95	151	-13.95	20139	22	1273	207
>>aal-miR-new2	AAEL001155-RA	159	-13.28	159	-13.28	20140	22	75	33
>>aal-miR-new2	AAEL001295-RA	152	-13.11	152	-13.11	20229	22	399	32
>>aal-miR-new2	AAEL001304-RA	154	-13.71	154	-13.71	20236	22	1493	701
>>aal-miR-new2	AAEL001357-RA	152	-10.44	152	-10.44	20272	22	1169	847
>>aal-miR-new2	AAEL001422-RA	175	-24.53	175	-24.53	20318	22	85	60
>>aal-miR-new2	AAEL001472-RA	158	-12.15	158	-12.15	20349	22	1275	869
>>aal-miR-new2	AAEL001557-RA	160	-14.5	160	-14.5	20398	22	347	312
>>aal-miR-new2	AAEL001583-RA	155	-8.5	155	-8.5	20412	22	602	177
>>aal-miR-new2	AAEL001605-RA	154	-13.54	154	-13.54	20434	22	506	416
>>aal-miR-new2	AAEL001616-RA	156	-10.89	156	-10.89	20443	22	1676	123
>>aal-miR-new2	AAEL001752-RA	158	-13.33	158	-13.33	20513	22	280	3
>>aal-miR-new2	AAEL001752-RB	157	-9.87	157	-9.87	20514	22	787	291
>>aal-miR-new2	AAEL001769-RA	151	-13.71	151	-13.71	20523	22	272	80
>>aal-miR-new2	AAEL001779-RA	154	-16.7	154	-16.7	20527	22	478	231
>>aal-miR-new2	AAEL001781-RA	152	-9.3	152	-9.3	20528	22	71	24
>>aal-miR-new2	AAEL001785-RA	152	-9.3	152	-9.3	20530	22	71	24
>>aal-miR-new2	AAEL001921-RA	155	-17.88	155	-17.88	20627	22	2424	2295
>>aal-miR-new2	AAEL001946-RA	151	-10.16	151	-10.16	20645	22	1517	188
>>aal-miR-new2	AAEL002118-RA	152	-14.16	152	-14.16	20744	22	741	162
>>aal-miR-new2	AAEL002119-RA	150	-10.98	150	-10.98	20745	22	1157	866
>>aal-miR-new2	AAEL002304-RA	156	-8.97	156	-8.97	20848	22	225	205
>>aal-miR-new2	AAEL002320-RA	151	-6.38	151	-6.38	20858	22	196	148
>>aal-miR-new2	AAEL002503-RA	150	-9.65	150	-9.65	20985	22	274	11
>>aal-miR-new2	AAEL002572-RA	150	-15.41	150	-15.41	21032	22	703	667
>>aal-miR-new2	AAEL002619-RA	158	-10.76	158	-10.76	21065	22	78	53
>>aal-miR-new2	AAEL002723-RA	150	-9.37	150	-9.37	21119	22	543	462
>>aal-miR-new2	AAEL002828-RA	150	-14.02	150	-14.02	21195	22	193	5
>>aal-miR-new2	AAEL002828-RB	150	-14.02	150	-14.02	21196	22	193	5
>>aal-miR-new2	AAEL002867-RA	150	-14.17	150	-14.17	21222	22	124	55
>>aal-miR-new2	AAEL002890-RA	155	-12.66	155	-12.66	21235	22	627	188
>>aal-miR-new2	AAEL002892-RA	153	-15.89	153	-15.89	21237	22	436	228
>>aal-miR-new2	AAEL002924-RB	151	-10.82	151	-10.82	21255	22	861	1
>>aal-miR-new2	AAEL002937-RA	164	-17.05	164	-17.05	21261	22	691	637
>>aal-miR-new2	AAEL002972-RA	164	-6.34	164	-6.34	21284	22	107	87
>>aal-miR-new2	AAEL003109-RA	155	-10	155	-10	21376	22	617	318
>>aal-miR-new2	AAEL003145-RA	150	-16.04	150	-16.04	21404	22	875	563
>>aal-miR-new2	AAEL003161-RA	151	-15.03	151	-15.03	21416	22	939	911
>>aal-miR-new2	AAEL003267-RA	155	-16.75	155	-16.75	21481	22	1600	926
>>aal-miR-new2	AAEL003267-RB	155	-16.75	155	-16.75	21482	22	1600	926
>>aal-miR-new2	AAEL003317-RA	156	-10.54	156	-10.54	21511	22	648	160
>>aal-miR-new2	AAEL003320-RA	156	-9.35	156	-9.35	21514	22	546	20
>>aal-miR-new2	AAEL003355-RA	161	-14.02	161	-14.02	21537	22	639	429
>>aal-miR-new2	AAEL003364-RA	302	-23.71	151	-13.83	21541	22	2302	558 2244
>>aal-miR-new2	AAEL003427-RA	165	-16.16	165	-16.16	21583	22	186	91
>>aal-miR-new2	AAEL003453-RA	150	-12.8	150	-12.8	21598	22	1870	1418
>>aal-miR-new2	AAEL003495-RA	157	-13.26	157	-13.26	21630	22	961	433
>>aal-miR-new2	AAEL003499-RA	152	-12.41	152	-12.41	21634	22	641	30
>>aal-miR-new2	AAEL003539-RA	155	-14.03	155	-14.03	21662	22	612	245
>>aal-miR-new2	AAEL003573-RA	152	-13.12	152	-13.12	21680	22	378	166
>>aal-miR-new2	AAEL003636-RA	160	-15.09	160	-15.09	21722	22	1273	968
>>aal-miR-new2	AAEL003688-RA	320	-28.45	170	-18.08	21760	22	448	25 145
>>aal-miR-new2	AAEL003842-RA	152	-11.71	152	-11.71	21850	22	436	182
>>aal-miR-new2	AAEL003859-RA	155	-11.83	155	-11.83	21856	22	1231	355
>>aal-miR-new2	AAEL003875-RA	153	-9.23	153	-9.23	21868	22	1522	1255
>>aal-miR-new2	AAEL003899-RA	154	-12.13	154	-12.13	21880	22	302	112
>>aal-miR-new2	AAEL003912-RB	168	-23.16	168	-23.16	21887	22	242	17
>>aal-miR-new2	AAEL003934-RA	171	-15.68	171	-15.68	21900	22	272	226
>>aal-miR-new2	AAEL003954-RA	151	-12.21	151	-12.21	21914	22	214	53
>>aal-miR-new2	AAEL003981-RA	150	-11.19	150	-11.19	21934	22	551	216
>>aal-miR-new2	AAEL003986-RA	164	-13.31	164	-13.31	21936	22	477	89
>>aal-miR-new2	AAEL003986-RB	164	-13.31	164	-13.31	21937	22	477	89
>>aal-miR-new2	AAEL003986-RC	164	-13.31	164	-13.31	21938	22	477	89
>>aal-miR-new2	AAEL003990-RA	150	-9.03	150	-9.03	21943	22	1167	766
>>aal-miR-new2	AAEL003990-RC	150	-9.03	150	-9.03	21945	22	1167	766
>>aal-miR-new2	AAEL004043-RA	156	-11.11	156	-11.11	21976	22	134	3
>>aal-miR-new2	AAEL004068-RA	158	-16.06	158	-16.06	21996	22	346	194
>>aal-miR-new2	AAEL004083-RA	150	-11.28	150	-11.28	22005	22	262	187
>>aal-miR-new2	AAEL004100-RA	151	-5.62	151	-5.62	22023	22	327	271
>>aal-miR-new2	AAEL004129-RA	160	-12.82	160	-12.82	22045	22	908	860
>>aal-miR-new2	AAEL004129-RB	160	-12.82	160	-12.82	22046	22	839	791
>>aal-miR-new2	AAEL004154-RA	150	-16.36	150	-16.36	22068	22	927	865
>>aal-miR-new2	AAEL004165-RA	153	-7.59	153	-7.59	22072	22	553	168
>>aal-miR-new2	AAEL004287-RA	160	-21.33	160	-21.33	22144	22	653	588
>>aal-miR-new2	AAEL004431-RA	151	-10.17	151	-10.17	22233	22	401	106
>>aal-miR-new2	AAEL004521-RA	154	-12.22	154	-12.22	22293	22	621	435
>>aal-miR-new2	AAEL004552-RA	150	-10.2	150	-10.2	22312	22	80	6
>>aal-miR-new2	AAEL004568-RA	151	-10.43	151	-10.43	22324	22	315	210
>>aal-miR-new2	AAEL004631-RA	154	-9.15	154	-9.15	22369	22	397	161
>>aal-miR-new2	AAEL004653-RA	155	-10.46	155	-10.46	22378	22	1312	458
>>aal-miR-new2	AAEL004684-RA	158	-14.3	158	-14.3	22393	22	136	73
>>aal-miR-new2	AAEL004697-RA	160	-10.23	160	-10.23	22402	22	538	184
>>aal-miR-new2	AAEL004773-RA	317	-20.26	163	-10.42	22441	22	860	565 245
>>aal-miR-new2	AAEL004969-RA	157	-12.84	157	-12.84	22548	22	97	73
>>aal-miR-new2	AAEL005046-RA	150	-9.53	150	-9.53	22601	22	672	585
>>aal-miR-new2	AAEL005154-RA	156	-12.09	156	-12.09	22656	22	345	294
>>aal-miR-new2	AAEL005272-RA	152	-14.51	152	-14.51	22734	22	629	83
>>aal-miR-new2	AAEL005317-RB	303	-17.7	152	-10.04	22761	22	987	676 228
>>aal-miR-new2	AAEL005324-RA	153	-15.56	153	-15.56	22764	22	2658	2147
>>aal-miR-new2	AAEL005400-RA	151	-16.99	151	-16.99	22802	22	1542	1150
>>aal-miR-new2	AAEL005400-RC	151	-16.99	151	-16.99	22804	22	1600	1208
>>aal-miR-new2	AAEL005411-RA	151	-12.46	151	-12.46	22817	22	961	523
>>aal-miR-new2	AAEL005413-RA	151	-17.53	151	-17.53	22819	22	411	311
>>aal-miR-new2	AAEL005413-RB	151	-17.53	151	-17.53	22820	22	132	32
>>aal-miR-new2	AAEL005458-RA	151	-9.43	151	-9.43	22853	22	1232	1143
>>aal-miR-new2	AAEL005470-RA	151	-12.67	151	-12.67	22860	22	296	248
>>aal-miR-new2	AAEL005515-RE	153	-10.63	153	-10.63	22894	22	3548	555
>>aal-miR-new2	AAEL005523-RA	153	-8.08	153	-8.08	22901	22	630	362
>>aal-miR-new2	AAEL005596-RA	154	-7.67	154	-7.67	22941	22	301	1
>>aal-miR-new2	AAEL005667-RA	150	-10.63	150	-10.63	22984	22	1360	17
>>aal-miR-new2	AAEL005753-RA	164	-16.58	164	-16.58	23040	22	569	459
>>aal-miR-new2	AAEL005797-RA	152	-12.05	152	-12.05	23069	22	141	100
>>aal-miR-new2	AAEL005914-RA	160	-15.99	160	-15.99	23146	22	106	66
>>aal-miR-new2	AAEL005914-RB	160	-15.99	160	-15.99	23147	22	106	66
>>aal-miR-new2	AAEL005915-RA	160	-15.59	160	-15.59	23148	22	559	501
>>aal-miR-new2	AAEL005930-RA	154	-13.19	154	-13.19	23160	22	1467	654
>>aal-miR-new2	AAEL005976-RA	152	-18.37	152	-18.37	23189	22	132	37
>>aal-miR-new2	AAEL005980-RA	155	-11.38	155	-11.38	23190	22	477	360
>>aal-miR-new2	AAEL006091-RB	158	-14.52	158	-14.52	23266	22	1149	188
>>aal-miR-new2	AAEL006285-RA	176	-19.46	176	-19.46	23386	22	102	52
>>aal-miR-new2	AAEL006346-RA	152	-8.6	152	-8.6	23436	22	626	601
>>aal-miR-new2	AAEL006346-RC	152	-8.6	152	-8.6	23438	22	626	601
>>aal-miR-new2	AAEL006346-RD	152	-8.6	152	-8.6	23439	22	626	601
>>aal-miR-new2	AAEL006401-RA	154	-13.67	154	-13.67	23474	22	168	94
>>aal-miR-new2	AAEL006417-RA	152	-11.67	152	-11.67	23491	22	800	253
>>aal-miR-new2	AAEL006420-RA	154	-14.7	154	-14.7	23492	22	441	55
>>aal-miR-new2	AAEL006447-RA	151	-7.82	151	-7.82	23506	22	1151	467
>>aal-miR-new2	AAEL006466-RA	152	-9.39	152	-9.39	23519	22	123	100
>>aal-miR-new2	AAEL006523-RA	160	-9.5	160	-9.5	23554	22	332	236
>>aal-miR-new2	AAEL006531-RA	150	-7.99	150	-7.99	23559	22	776	669
>>aal-miR-new2	AAEL006531-RB	150	-7.99	150	-7.99	23560	22	716	609
>>aal-miR-new2	AAEL006536-RA	150	-12.81	150	-12.81	23564	22	148	19
>>aal-miR-new2	AAEL006544-RA	158	-14.42	158	-14.42	23571	22	105	72
>>aal-miR-new2	AAEL006621-RA	150	-11.03	150	-11.03	23629	22	1153	57
>>aal-miR-new2	AAEL006632-RD	151	-13.64	151	-13.64	23638	22	901	823
>>aal-miR-new2	AAEL006659-RA	152	-10	152	-10	23655	22	432	394
>>aal-miR-new2	AAEL006720-RA	150	-9.17	150	-9.17	23696	22	179	112
>>aal-miR-new2	AAEL006780-RA	153	-10.96	153	-10.96	23725	22	811	634
>>aal-miR-new2	AAEL006910-RA	154	-7.6	154	-7.6	23807	22	520	27
>>aal-miR-new2	AAEL006915-RA	164	-18.54	164	-18.54	23810	22	217	192
>>aal-miR-new2	AAEL006915-RB	164	-18.54	164	-18.54	23811	22	217	192
>>aal-miR-new2	AAEL006979-RA	160	-9.66	160	-9.66	23858	22	94	44
>>aal-miR-new2	AAEL006993-RC	151	-6.54	151	-6.54	23865	22	2154	514
>>aal-miR-new2	AAEL007029-RA	153	-13.97	153	-13.97	23885	22	1244	678
>>aal-miR-new2	AAEL007029-RB	153	-13.97	153	-13.97	23886	22	1297	731
>>aal-miR-new2	AAEL007034-RA	160	-19.4	160	-19.4	23890	22	2055	1274
>>aal-miR-new2	AAEL007042-RB	151	-16.27	151	-16.27	23895	22	2519	2125
>>aal-miR-new2	AAEL007042-RC	151	-16.27	151	-16.27	23896	22	2519	2125
>>aal-miR-new2	AAEL007198-RA	151	-11.48	151	-11.48	24007	22	277	227
>>aal-miR-new2	AAEL007219-RA	154	-19.54	154	-19.54	24020	22	1160	1124
>>aal-miR-new2	AAEL007244-RA	151	-11.56	151	-11.56	24036	22	569	228
>>aal-miR-new2	AAEL007259-RA	150	-14.46	150	-14.46	24045	22	169	106
>>aal-miR-new2	AAEL007259-RB	150	-14.46	150	-14.46	24046	22	169	106
>>aal-miR-new2	AAEL007272-RA	151	-7.87	151	-7.87	24052	22	345	236
>>aal-miR-new2	AAEL007279-RA	152	-10.37	152	-10.37	24057	22	574	257
>>aal-miR-new2	AAEL007288-RA	158	-10.99	158	-10.99	24064	22	330	23
>>aal-miR-new2	AAEL007343-RA	459	-37.29	157	-13.04	24108	22	1545	821 408 586
>>aal-miR-new2	AAEL007365-RA	150	-14.87	150	-14.87	24119	22	587	521
>>aal-miR-new2	AAEL007386-RA	160	-10.02	160	-10.02	24141	22	276	202
>>aal-miR-new2	AAEL007450-RA	151	-11.54	151	-11.54	24183	22	774	58
>>aal-miR-new2	AAEL007452-RA	161	-12.9	161	-12.9	24185	22	1170	353
>>aal-miR-new2	AAEL007481-RA	156	-8.63	156	-8.63	24203	22	76	16
>>aal-miR-new2	AAEL007484-RA	158	-17.37	158	-17.37	24205	22	438	83
>>aal-miR-new2	AAEL007484-RB	158	-17.37	158	-17.37	24206	22	434	83
>>aal-miR-new2	AAEL007617-RA	151	-11.63	151	-11.63	24284	22	135	23
>>aal-miR-new2	AAEL007637-RA	160	-10.88	160	-10.88	24294	22	563	185
>>aal-miR-new2	AAEL007691-RA	164	-11.56	164	-11.56	24326	22	248	131
>>aal-miR-new2	AAEL007773-RA	151	-19.36	151	-19.36	24377	22	201	35
>>aal-miR-new2	AAEL007843-RA	156	-14.57	156	-14.57	24420	22	1106	1064
>>aal-miR-new2	AAEL007881-RA	155	-11.56	155	-11.56	24450	22	1584	463
>>aal-miR-new2	AAEL007893-RA	150	-12.25	150	-12.25	24462	22	253	121
>>aal-miR-new2	AAEL007895-RA	151	-15.57	151	-15.57	24463	22	1395	173
>>aal-miR-new2	AAEL007915-RA	151	-8.04	151	-8.04	24480	22	3267	1431
>>aal-miR-new2	AAEL007920-RA	151	-16.43	151	-16.43	24482	22	1733	176
>>aal-miR-new2	AAEL007990-RB	155	-7.06	155	-7.06	24523	22	794	657
>>aal-miR-new2	AAEL008015-RA	151	-7.67	151	-7.67	24533	22	1632	790
>>aal-miR-new2	AAEL008105-RB	159	-20.8	159	-20.8	24593	22	693	658
>>aal-miR-new2	AAEL008119-RA	160	-9.66	160	-9.66	24602	22	94	44
>>aal-miR-new2	AAEL008257-RA	152	-9.28	152	-9.28	24686	22	3320	2530
>>aal-miR-new2	AAEL008302-RA	180	-21.08	180	-21.08	24707	22	711	299
>>aal-miR-new2	AAEL008386-RA	152	-14.34	152	-14.34	24760	22	184	90
>>aal-miR-new2	AAEL008460-RA	156	-14.48	156	-14.48	24806	22	178	75
>>aal-miR-new2	AAEL008462-RA	151	-14.54	151	-14.54	24808	22	1076	829
>>aal-miR-new2	AAEL008492-RA	151	-13.23	151	-13.23	24833	22	462	329
>>aal-miR-new2	AAEL008502-RA	155	-9.17	155	-9.17	24838	22	871	747
>>aal-miR-new2	AAEL008590-RA	152	-16.11	152	-16.11	24895	22	1899	1703
>>aal-miR-new2	AAEL008624-RA	152	-9.11	152	-9.11	24917	22	210	1
>>aal-miR-new2	AAEL008624-RB	152	-9.11	152	-9.11	24918	22	208	1
>>aal-miR-new2	AAEL008654-RA	169	-17.7	169	-17.7	24932	22	441	58
>>aal-miR-new2	AAEL008722-RA	155	-13.21	155	-13.21	24974	22	926	449
>>aal-miR-new2	AAEL008730-RA	168	-17.48	168	-17.48	24982	22	513	197
>>aal-miR-new2	AAEL008738-RA	164	-14.45	164	-14.45	24988	22	4936	1766
>>aal-miR-new2	AAEL008863-RA	150	-9.35	150	-9.35	25083	22	496	468
>>aal-miR-new2	AAEL008951-RA	154	-14.01	154	-14.01	25136	22	114	66
>>aal-miR-new2	AAEL009083-RA	151	-11.87	151	-11.87	25190	22	917	649
>>aal-miR-new2	AAEL009089-RA	156	-15.33	156	-15.33	25195	22	160	66
>>aal-miR-new2	AAEL009100-RA	171	-22.81	171	-22.81	25201	22	353	230
>>aal-miR-new2	AAEL009169-RA	154	-10.91	154	-10.91	25232	22	403	318
>>aal-miR-new2	AAEL009294-RA	150	-15.53	150	-15.53	25307	22	353	225
>>aal-miR-new2	AAEL009307-RA	151	-15.54	151	-15.54	25313	22	294	134
>>aal-miR-new2	AAEL009539-RA	150	-14.3	150	-14.3	25457	22	866	699
>>aal-miR-new2	AAEL009600-RA	153	-13.79	153	-13.79	25481	22	614	427
>>aal-miR-new2	AAEL009658-RB	158	-11.82	158	-11.82	25532	22	828	779
>>aal-miR-new2	AAEL009674-RA	164	-16.15	164	-16.15	25542	22	209	180
>>aal-miR-new2	AAEL009685-RA	150	-11.13	150	-11.13	25551	22	189	46
>>aal-miR-new2	AAEL009685-RB	150	-11.13	150	-11.13	25552	22	189	46
>>aal-miR-new2	AAEL009705-RA	157	-17.03	157	-17.03	25564	22	1010	352
>>aal-miR-new2	AAEL009766-RA	154	-16.88	154	-16.88	25596	22	458	308
>>aal-miR-new2	AAEL009774-RA	167	-16.33	167	-16.33	25606	22	364	150
>>aal-miR-new2	AAEL009789-RA	154	-15.15	154	-15.15	25614	22	638	555
>>aal-miR-new2	AAEL009877-RA	150	-12.93	150	-12.93	25668	22	724	690
>>aal-miR-new2	AAEL009947-RA	150	-12.35	150	-12.35	25723	22	1380	519
>>aal-miR-new2	AAEL009967-RA	159	-13.52	159	-13.52	25733	22	333	87
>>aal-miR-new2	AAEL009978-RA	159	-13.44	159	-13.44	25739	22	303	81
>>aal-miR-new2	AAEL010132-RA	151	-9.07	151	-9.07	25843	22	194	140
>>aal-miR-new2	AAEL010217-RA	156	-10.42	156	-10.42	25902	22	150	72
>>aal-miR-new2	AAEL010219-RA	300	-26.61	150	-17	25905	22	115	13 36
>>aal-miR-new2	AAEL010241-RA	150	-6.75	150	-6.75	25921	22	516	394
>>aal-miR-new2	AAEL010245-RA	151	-13.86	151	-13.86	25925	22	330	45
>>aal-miR-new2	AAEL010293-RA	160	-9.66	160	-9.66	25956	22	221	171
>>aal-miR-new2	AAEL010338-RA	311	-18.03	157	-12.86	25991	22	1560	237 760
>>aal-miR-new2	AAEL010361-RA	150	-11.91	150	-11.91	26003	22	1333	987
>>aal-miR-new2	AAEL010361-RB	150	-11.91	150	-11.91	26004	22	1333	987
>>aal-miR-new2	AAEL010368-RC	154	-6.58	154	-6.58	26009	22	41	15
>>aal-miR-new2	AAEL010464-RA	159	-8.04	159	-8.04	26064	22	873	404
>>aal-miR-new2	AAEL010464-RB	159	-8.04	159	-8.04	26065	22	873	404
>>aal-miR-new2	AAEL010464-RC	159	-8.04	159	-8.04	26066	22	871	404
>>aal-miR-new2	AAEL010509-RA	150	-17.44	150	-17.44	26094	22	1805	536
>>aal-miR-new2	AAEL010519-RA	158	-12.25	158	-12.25	26100	22	313	101
>>aal-miR-new2	AAEL010585-RA	159	-13.53	159	-13.53	26158	22	909	299
>>aal-miR-new2	AAEL010650-RA	150	-11.46	150	-11.46	26195	22	198	101
>>aal-miR-new2	AAEL010674-RA	156	-17.41	156	-17.41	26208	22	1648	774
>>aal-miR-new2	AAEL010750-RA	152	-11.39	152	-11.39	26249	22	1162	320
>>aal-miR-new2	AAEL010750-RB	152	-11.39	152	-11.39	26250	22	841	1
>>aal-miR-new2	AAEL010762-RA	162	-10.18	162	-10.18	26261	22	288	125
>>aal-miR-new2	AAEL010794-RA	151	-10.43	151	-10.43	26279	22	285	25
>>aal-miR-new2	AAEL010910-RA	151	-7.06	151	-7.06	26368	22	677	512
>>aal-miR-new2	AAEL010977-RA	162	-14.3	162	-14.3	26410	22	655	60
>>aal-miR-new2	AAEL011018-RA	158	-12.81	158	-12.81	26427	22	561	538
>>aal-miR-new2	AAEL011038-RA	151	-11.89	151	-11.89	26434	22	1088	1062
>>aal-miR-new2	AAEL011150-RA	157	-14.16	157	-14.16	26516	22	764	626
>>aal-miR-new2	AAEL011240-RA	314	-22.87	158	-14.07	26568	22	786	345 221
>>aal-miR-new2	AAEL011240-RB	314	-22.87	158	-14.07	26569	22	786	345 221
>>aal-miR-new2	AAEL011329-RB	154	-12.13	154	-12.13	26632	22	374	54
>>aal-miR-new2	AAEL011345-RA	159	-13.52	159	-13.52	26641	22	139	89
>>aal-miR-new2	AAEL011376-RA	154	-8.39	154	-8.39	26657	22	1152	743
>>aal-miR-new2	AAEL011560-RA	154	-11.97	154	-11.97	26758	22	1159	548
>>aal-miR-new2	AAEL011630-RA	156	-9.52	156	-9.52	26790	22	1083	376
>>aal-miR-new2	AAEL011821-RA	151	-11.75	151	-11.75	26908	22	789	439
>>aal-miR-new2	AAEL011821-RB	151	-11.75	151	-11.75	26909	22	906	556
>>aal-miR-new2	AAEL011848-RA	150	-11.24	150	-11.24	26928	22	175	52
>>aal-miR-new2	AAEL011898-RA	156	-10.21	156	-10.21	26955	22	877	81
>>aal-miR-new2	AAEL012099-RA	176	-17.12	176	-17.12	27075	22	693	7
>>aal-miR-new2	AAEL012106-RA	155	-13.36	155	-13.36	27079	22	573	490
>>aal-miR-new2	AAEL012172-RA	154	-7.73	154	-7.73	27123	22	525	379
>>aal-miR-new2	AAEL012258-RA	150	-14.67	150	-14.67	27174	22	1172	669
>>aal-miR-new2	AAEL012313-RA	152	-12.05	152	-12.05	27211	22	144	101
>>aal-miR-new2	AAEL012330-RA	153	-14.41	153	-14.41	27221	22	308	249
>>aal-miR-new2	AAEL012335-RA	150	-7.96	150	-7.96	27222	22	576	325
>>aal-miR-new2	AAEL012397-RA	150	-13.77	150	-13.77	27254	22	1107	655
>>aal-miR-new2	AAEL012442-RB	151	-13.59	151	-13.59	27275	22	536	48
>>aal-miR-new2	AAEL012455-RA	155	-9.86	155	-9.86	27281	22	58	7
>>aal-miR-new2	AAEL012455-RB	155	-9.86	155	-9.86	27282	22	58	7
>>aal-miR-new2	AAEL012501-RA	155	-12.33	155	-12.33	27306	22	333	202
>>aal-miR-new2	AAEL012629-RA	151	-15.38	151	-15.38	27376	22	90	23
>>aal-miR-new2	AAEL012677-RA	151	-13.71	151	-13.71	27406	22	1329	1166
>>aal-miR-new2	AAEL012830-RA	310	-21.26	157	-11.23	27486	22	671	588 483
>>aal-miR-new2	AAEL012969-RA	150	-13.35	150	-13.35	27566	22	104	16
>>aal-miR-new2	AAEL012975-RA	154	-12.49	154	-12.49	27569	22	214	60
>>aal-miR-new2	AAEL012975-RB	154	-12.49	154	-12.49	27570	22	214	60
>>aal-miR-new2	AAEL013072-RA	151	-5.89	151	-5.89	27618	22	490	441
>>aal-miR-new2	AAEL013079-RA	150	-15.41	150	-15.41	27622	22	802	181
>>aal-miR-new2	AAEL013121-RA	157	-13.87	157	-13.87	27650	22	417	165
>>aal-miR-new2	AAEL013121-RB	157	-13.87	157	-13.87	27651	22	417	165
>>aal-miR-new2	AAEL013132-RB	153	-15.09	153	-15.09	27660	22	719	201
>>aal-miR-new2	AAEL013132-RC	153	-15.09	153	-15.09	27661	22	1164	646
>>aal-miR-new2	AAEL013144-RA	158	-14.83	158	-14.83	27678	22	258	13
>>aal-miR-new2	AAEL013189-RA	151	-9.94	151	-9.94	27700	22	327	200
>>aal-miR-new2	AAEL013204-RA	150	-11.43	150	-11.43	27705	22	220	53
>>aal-miR-new2	AAEL013329-RA	151	-8.4	151	-8.4	27790	22	408	236
>>aal-miR-new2	AAEL013535-RA	156	-19.81	156	-19.81	27901	22	384	319
>>aal-miR-new2	AAEL013538-RA	156	-13.63	156	-13.63	27905	22	626	119
>>aal-miR-new2	AAEL013544-RA	152	-7.92	152	-7.92	27909	22	379	202
>>aal-miR-new2	AAEL013629-RA	151	-17.94	151	-17.94	27958	22	425	228
>>aal-miR-new2	AAEL013884-RA	164	-15.68	164	-15.68	28098	22	741	637
>>aal-miR-new2	AAEL013885-RA	159	-10.77	159	-10.77	28099	22	71	47
>>aal-miR-new2	AAEL013897-RA	155	-14.96	155	-14.96	28107	22	631	419
>>aal-miR-new2	AAEL013945-RA	157	-12.69	157	-12.69	28130	22	747	424
>>aal-miR-new2	AAEL013975-RA	154	-7.95	154	-7.95	28147	22	104	47
>>aal-miR-new2	AAEL013977-RA	159	-16.28	159	-16.28	28148	22	256	96
>>aal-miR-new2	AAEL013979-RA	157	-10.05	157	-10.05	28149	22	344	320
>>aal-miR-new2	AAEL013979-RE	157	-10.05	157	-10.05	28153	22	344	320
>>aal-miR-new2	AAEL014161-RA	151	-17.67	151	-17.67	28253	22	643	314
>>aal-miR-new2	AAEL014280-RA	152	-13.23	152	-13.23	28316	22	928	59
>>aal-miR-new2	AAEL014308-RA	155	-11.76	155	-11.76	28332	22	1081	687
>>aal-miR-new2	AAEL014346-RA	175	-22.09	175	-22.09	28353	22	419	275
>>aal-miR-new2	AAEL014505-RA	158	-12.24	158	-12.24	28424	22	449	101
>>aal-miR-new2	AAEL014585-RA	159	-16.28	159	-16.28	28465	22	232	96
>>aal-miR-new2	AAEL014744-RA	152	-12.66	152	-12.66	28529	22	212	63
>>aal-miR-new2	AAEL014846-RA	151	-18.38	151	-18.38	28577	22	263	162
>>aal-miR-new2	AAEL014867-RA	168	-15.86	168	-15.86	28588	22	1005	87
>>aal-miR-new2	AAEL014872-RA	152	-11.39	152	-11.39	28592	22	1077	109
>>aal-miR-new2	AAEL015038-RA	153	-7.34	153	-7.34	28661	22	118	36
>>aal-miR-new2	AAEL015041-RA	158	-9.74	158	-9.74	28663	22	641	193
>>aal-miR-new2	AAEL015201-RA	164	-13.56	164	-13.56	28735	22	689	40
>>aal-miR-new2	AAEL015216-RA	151	-11.63	151	-11.63	28737	22	154	23
>>aal-miR-new2	AAEL015339-RA	151	-11.95	151	-11.95	28775	22	214	113
>>aal-miR-new2	AAEL015389-RA	152	-11.28	152	-11.28	28793	22	151	19
>>aal-miR-new2	AAEL015411-RA	330	-34.06	180	-21.62	28796	22	692	299 669
>>aal-miR-new2	AAEL015640-RA	154	-7.95	154	-7.95	28868	22	137	47
>>aal-miR-new2	AAEL015659-RA	152	-10.77	152	-10.77	28874	22	402	273
>>aal-miR-new2	AAEL016967-RA	155	-11.97	155	-11.97	28887	22	156	98
>>aal-miR-new2	AAEL017078-RA	155	-8.89	155	-8.89	28945	22	227	103
>>aal-miR-new2	AAEL017239-RA	158	-15.4	158	-15.4	29015	22	651	392
>>aal-miR-new2	AAEL017337-RA	158	-15.23	158	-15.23	29067	22	103	66
>>aal-miR-new2	AAEL017337-RB	158	-15.23	158	-15.23	29068	22	103	66
>>aal-miR-new2	AAEL017383-RA	166	-21.23	166	-21.23	29090	22	1168	160
>>aal-miR-new2	AAEL017386-RA	152	-16.35	152	-16.35	29093	22	1868	748
>>aal-miR-new2	AAEL017431-RA	156	-11.96	156	-11.96	29113	22	495	297
>>aal-miR-new2	AAEL017503-RA	150	-11.18	150	-11.18	29144	22	400	274
>>aal-miR-new2	AAEL017550-RA	152	-13.13	152	-13.13	29169	22	729	77
>>aal-miR-new2s	AAEL000076-RA	157	-14.85	157	-14.85	29222	21	74	36
>>aal-miR-new2s	AAEL000105-RA	152	-13.05	152	-13.05	29236	21	83	28
>>aal-miR-new2s	AAEL000109-RA	162	-6.69	162	-6.69	29239	21	1350	139
>>aal-miR-new2s	AAEL000165-RB	152	-4.32	152	-4.32	29265	21	136	33
>>aal-miR-new2s	AAEL000207-RA	162	-7.48	162	-7.48	29291	21	731	699
>>aal-miR-new2s	AAEL000231-RA	161	-16.73	161	-16.73	29307	21	90	16
>>aal-miR-new2s	AAEL000365-RA	162	-15.34	162	-15.34	29387	21	1119	797
>>aal-miR-new2s	AAEL000408-RA	151	-10.23	151	-10.23	29411	21	848	704
>>aal-miR-new2s	AAEL000411-RA	151	-6.05	151	-6.05	29413	21	409	153
>>aal-miR-new2s	AAEL000415-RA	152	-5.18	152	-5.18	29415	21	398	361
>>aal-miR-new2s	AAEL000461-RC	153	-10.07	153	-10.07	29453	21	1176	566
>>aal-miR-new2s	AAEL000471-RA	169	-12.35	169	-12.35	29461	21	1670	1547
>>aal-miR-new2s	AAEL000562-RA	151	-12.95	151	-12.95	29510	21	483	453
>>aal-miR-new2s	AAEL000564-RA	155	-11.41	155	-11.41	29511	21	784	576
>>aal-miR-new2s	AAEL000564-RB	155	-11.41	155	-11.41	29512	21	784	576
>>aal-miR-new2s	AAEL000581-RA	153	-15.3	153	-15.3	29526	21	470	228
>>aal-miR-new2s	AAEL000608-RA	165	-10.16	165	-10.16	29536	21	1100	990
>>aal-miR-new2s	AAEL000655-RA	155	-10.89	155	-10.89	29558	21	448	111
>>aal-miR-new2s	AAEL000657-RA	152	-10.35	152	-10.35	29559	21	382	236
>>aal-miR-new2s	AAEL000657-RB	152	-10.35	152	-10.35	29560	21	382	236
>>aal-miR-new2s	AAEL000682-RA	157	-13.16	157	-13.16	29580	21	1762	612
>>aal-miR-new2s	AAEL000758-RB	163	-13.57	163	-13.57	29635	21	1145	668
>>aal-miR-new2s	AAEL000759-RA	152	-7.46	152	-7.46	29636	21	952	148
>>aal-miR-new2s	AAEL000761-RA	151	-13.81	151	-13.81	29637	21	1025	832
>>aal-miR-new2s	AAEL000767-RA	160	-8.88	160	-8.88	29640	21	669	362
>>aal-miR-new2s	AAEL000767-RB	303	-18.73	153	-11.58	29641	21	1208	500 565
>>aal-miR-new2s	AAEL000856-RA	154	-9.55	154	-9.55	29693	21	1373	566
>>aal-miR-new2s	AAEL000930-RA	171	-17.18	171	-17.18	29718	21	613	281
>>aal-miR-new2s	AAEL000930-RB	156	-9.97	156	-9.97	29719	21	1007	273
>>aal-miR-new2s	AAEL000930-RC	156	-9.97	156	-9.97	29720	21	1155	421
>>aal-miR-new2s	AAEL000960-RA	151	-9.59	151	-9.59	29749	21	355	251
>>aal-miR-new2s	AAEL000965-RA	150	-8.42	150	-8.42	29754	21	323	134
>>aal-miR-new2s	AAEL000971-RA	157	-8.72	157	-8.72	29755	21	686	601
>>aal-miR-new2s	AAEL000983-RB	151	-12.65	151	-12.65	29763	21	171	12
>>aal-miR-new2s	AAEL000983-RE	151	-12.65	151	-12.65	29766	21	565	201
>>aal-miR-new2s	AAEL000986-RA	162	-8.39	162	-8.39	29769	21	308	172
>>aal-miR-new2s	AAEL001050-RA	155	-16.64	155	-16.64	29808	21	342	23
>>aal-miR-new2s	AAEL001056-RA	150	-4.61	150	-4.61	29812	21	1181	916
>>aal-miR-new2s	AAEL001108-RA	169	-17.98	169	-17.98	29842	21	606	578
>>aal-miR-new2s	AAEL001145-RA	150	-7.24	150	-7.24	29860	21	1626	658
>>aal-miR-new2s	AAEL001159-RA	156	-15.48	156	-15.48	29871	21	888	350
>>aal-miR-new2s	AAEL001204-RA	150	-7.03	150	-7.03	29904	21	261	177
>>aal-miR-new2s	AAEL001239-RA	151	-11.93	151	-11.93	29919	21	387	308
>>aal-miR-new2s	AAEL001254-RA	155	-10.72	155	-10.72	29931	21	1469	797
>>aal-miR-new2s	AAEL001360-RA	154	-5.25	154	-5.25	30001	21	549	476
>>aal-miR-new2s	AAEL001360-RB	154	-5.25	154	-5.25	30002	21	549	476
>>aal-miR-new2s	AAEL001367-RA	156	-7.65	156	-7.65	30006	21	1495	937
>>aal-miR-new2s	AAEL001374-RA	150	-10.27	150	-10.27	30011	21	238	67
>>aal-miR-new2s	AAEL001394-RA	319	-26.66	164	-17.96	30024	21	1730	437 128
>>aal-miR-new2s	AAEL001429-RA	151	-4.19	151	-4.19	30051	21	760	79
>>aal-miR-new2s	AAEL001440-RA	150	-12.94	150	-12.94	30057	21	612	490
>>aal-miR-new2s	AAEL001472-RA	154	-6.17	154	-6.17	30075	21	1275	608
>>aal-miR-new2s	AAEL001540-RA	317	-17.84	160	-9.86	30110	21	1052	455 572
>>aal-miR-new2s	AAEL001552-RA	163	-9.06	163	-9.06	30120	21	405	180
>>aal-miR-new2s	AAEL001592-RA	165	-9.7	165	-9.7	30146	21	1442	1395
>>aal-miR-new2s	AAEL001616-RA	156	-6.75	156	-6.75	30169	21	1676	1426
>>aal-miR-new2s	AAEL001624-RA	157	-10.02	157	-10.02	30175	21	89	3
>>aal-miR-new2s	AAEL001646-RA	153	-9.63	153	-9.63	30188	21	135	63
>>aal-miR-new2s	AAEL001717-RA	154	-8.66	154	-8.66	30224	21	63	27
>>aal-miR-new2s	AAEL001722-RA	314	-14.66	158	-8.98	30226	21	1726	1482 1701
>>aal-miR-new2s	AAEL001742-RA	163	-9.18	163	-9.18	30234	21	1319	763
>>aal-miR-new2s	AAEL001746-RA	155	-8.52	155	-8.52	30236	21	1128	1
>>aal-miR-new2s	AAEL001751-RA	150	-4.85	150	-4.85	30238	21	539	249
>>aal-miR-new2s	AAEL001752-RB	157	-11.55	157	-11.55	30240	21	787	324
>>aal-miR-new2s	AAEL001794-RB	156	-8.48	156	-8.48	30261	21	361	274
>>aal-miR-new2s	AAEL001855-RA	157	-14	157	-14	30304	21	177	121
>>aal-miR-new2s	AAEL001864-RA	150	-5.1	150	-5.1	30312	21	1045	77
>>aal-miR-new2s	AAEL001922-RA	157	-10.36	157	-10.36	30354	21	157	124
>>aal-miR-new2s	AAEL001946-RA	309	-17.03	156	-9.12	30371	21	1517	582 1320
>>aal-miR-new2s	AAEL001948-RA	159	-9.14	159	-9.14	30372	21	695	549
>>aal-miR-new2s	AAEL001969-RA	158	-3.93	158	-3.93	30389	21	390	356
>>aal-miR-new2s	AAEL002012-RA	309	-20.39	158	-10.82	30406	21	351	196 36
>>aal-miR-new2s	AAEL002152-RA	157	-9.12	157	-9.12	30489	21	1019	138
>>aal-miR-new2s	AAEL002166-RA	150	-9.88	150	-9.88	30500	21	1811	772
>>aal-miR-new2s	AAEL002183-RA	151	-7	151	-7	30508	21	239	171
>>aal-miR-new2s	AAEL002184-RA	154	-12.4	154	-12.4	30509	21	425	239
>>aal-miR-new2s	AAEL002201-RA	155	-11.94	155	-11.94	30518	21	213	175
>>aal-miR-new2s	AAEL002214-RB	152	-9.13	152	-9.13	30522	21	609	363
>>aal-miR-new2s	AAEL002224-RA	155	-10.08	155	-10.08	30528	21	358	58
>>aal-miR-new2s	AAEL002263-RA	150	-9.73	150	-9.73	30546	21	227	8
>>aal-miR-new2s	AAEL002263-RB	150	-9.73	150	-9.73	30547	21	227	8
>>aal-miR-new2s	AAEL002299-RA	161	-11.44	161	-11.44	30571	21	689	177
>>aal-miR-new2s	AAEL002312-RA	151	-9.99	151	-9.99	30578	21	362	188
>>aal-miR-new2s	AAEL002329-RB	151	-6.88	151	-6.88	30590	21	143	58
>>aal-miR-new2s	AAEL002347-RA	170	-13.48	170	-13.48	30602	21	73	1
>>aal-miR-new2s	AAEL002435-RA	158	-8.99	158	-8.99	30668	21	670	641
>>aal-miR-new2s	AAEL002435-RD	158	-8.99	158	-8.99	30671	21	536	507
>>aal-miR-new2s	AAEL002465-RA	163	-7.06	163	-7.06	30689	21	322	198
>>aal-miR-new2s	AAEL002512-RA	154	-13.1	154	-13.1	30719	21	370	127
>>aal-miR-new2s	AAEL002533-RA	150	-11.64	150	-11.64	30734	21	385	153
>>aal-miR-new2s	AAEL002553-RA	152	-9.15	152	-9.15	30747	21	104	27
>>aal-miR-new2s	AAEL002573-RA	160	-9.47	160	-9.47	30759	21	51	7
>>aal-miR-new2s	AAEL002698-RA	154	-10.67	154	-10.67	30830	21	599	129
>>aal-miR-new2s	AAEL002711-RA	150	-6.98	150	-6.98	30839	21	620	303
>>aal-miR-new2s	AAEL002744-RA	153	-6.28	153	-6.28	30854	21	21	1
>>aal-miR-new2s	AAEL002759-RA	164	-8.84	164	-8.84	30863	21	1431	1038
>>aal-miR-new2s	AAEL002759-RB	164	-8.84	164	-8.84	30864	21	1431	1038
>>aal-miR-new2s	AAEL002759-RC	164	-8.84	164	-8.84	30865	21	1186	793
>>aal-miR-new2s	AAEL002759-RD	164	-8.84	164	-8.84	30866	21	947	554
>>aal-miR-new2s	AAEL002761-RB	154	-7.29	154	-7.29	30869	21	1755	1263
>>aal-miR-new2s	AAEL002761-RD	154	-7.29	154	-7.29	30871	21	1755	1263
>>aal-miR-new2s	AAEL002788-RA	166	-10.5	166	-10.5	30892	21	750	472
>>aal-miR-new2s	AAEL002798-RA	159	-11.16	159	-11.16	30900	21	931	731
>>aal-miR-new2s	AAEL002851-RA	163	-5.09	163	-5.09	30935	21	779	92
>>aal-miR-new2s	AAEL002860-RA	154	-10.27	154	-10.27	30941	21	840	391
>>aal-miR-new2s	AAEL002879-RA	310	-21.38	156	-13.02	30953	21	1287	1141 1187
>>aal-miR-new2s	AAEL002885-RA	151	-7.86	151	-7.86	30956	21	1997	867
>>aal-miR-new2s	AAEL002918-RA	157	-11.64	157	-11.64	30977	21	493	470
>>aal-miR-new2s	AAEL002924-RA	156	-10.11	156	-10.11	30980	21	652	584
>>aal-miR-new2s	AAEL002924-RB	156	-10.11	156	-10.11	30981	21	861	793
>>aal-miR-new2s	AAEL002987-RA	152	-7.81	152	-7.81	31020	21	1147	1054
>>aal-miR-new2s	AAEL002998-RA	156	-10.06	156	-10.06	31027	21	355	262
>>aal-miR-new2s	AAEL003015-RA	158	-11.28	158	-11.28	31037	21	895	397
>>aal-miR-new2s	AAEL003105-RA	165	-9.04	165	-9.04	31098	21	1949	1920
>>aal-miR-new2s	AAEL003109-RA	152	-6.25	152	-6.25	31102	21	617	504
>>aal-miR-new2s	AAEL003122-RA	153	-9.28	153	-9.28	31110	21	872	84
>>aal-miR-new2s	AAEL003127-RA	163	-14.01	163	-14.01	31114	21	716	697
>>aal-miR-new2s	AAEL003179-RA	151	-7.48	151	-7.48	31152	21	762	632
>>aal-miR-new2s	AAEL003216-RA	153	-11.77	153	-11.77	31182	21	262	229
>>aal-miR-new2s	AAEL003270-RA	154	-10.73	154	-10.73	31210	21	1008	901
>>aal-miR-new2s	AAEL003291-RA	150	-9.74	150	-9.74	31225	21	1402	382
>>aal-miR-new2s	AAEL003293-RA	153	-7.25	153	-7.25	31226	21	60	36
>>aal-miR-new2s	AAEL003317-RA	308	-14.9	156	-8.07	31237	21	648	341 295
>>aal-miR-new2s	AAEL003319-RA	151	-6.44	151	-6.44	31239	21	79	15
>>aal-miR-new2s	AAEL003320-RA	160	-14.68	160	-14.68	31240	21	546	86
>>aal-miR-new2s	AAEL003355-RA	158	-10.34	158	-10.34	31263	21	639	300
>>aal-miR-new2s	AAEL003375-RA	153	-6.91	153	-6.91	31274	21	864	834
>>aal-miR-new2s	AAEL003423-RA	157	-9.95	157	-9.95	31305	21	256	119
>>aal-miR-new2s	AAEL003423-RB	157	-9.95	157	-9.95	31306	21	249	119
>>aal-miR-new2s	AAEL003454-RA	150	-5.79	150	-5.79	31325	21	1110	1
>>aal-miR-new2s	AAEL003466-RA	302	-21.6	152	-11.34	31331	21	480	380 399
>>aal-miR-new2s	AAEL003466-RB	302	-21.6	152	-11.34	31332	21	386	286 305
>>aal-miR-new2s	AAEL003554-RA	159	-15.27	159	-15.27	31397	21	1106	639
>>aal-miR-new2s	AAEL003608-RA	152	-6.98	152	-6.98	31434	21	1218	91
>>aal-miR-new2s	AAEL003678-RA	151	-8.96	151	-8.96	31481	21	1464	555
>>aal-miR-new2s	AAEL003755-RA	150	-10.28	150	-10.28	31527	21	450	309
>>aal-miR-new2s	AAEL003798-RA	159	-5.68	159	-5.68	31548	21	681	237
>>aal-miR-new2s	AAEL003799-RA	158	-6.4	158	-6.4	31549	21	880	423
>>aal-miR-new2s	AAEL003804-RA	156	-12.59	156	-12.59	31552	21	320	117
>>aal-miR-new2s	AAEL003824-RA	156	-9.82	156	-9.82	31567	21	1540	1134
>>aal-miR-new2s	AAEL003858-RA	151	-8.97	151	-8.97	31581	21	1412	1074
>>aal-miR-new2s	AAEL003875-RA	160	-8.89	160	-8.89	31594	21	1522	315
>>aal-miR-new2s	AAEL003887-RA	161	-13.99	161	-13.99	31602	21	136	67
>>aal-miR-new2s	AAEL003919-RA	151	-7.8	151	-7.8	31618	21	412	341
>>aal-miR-new2s	AAEL003950-RA	150	-7.89	150	-7.89	31638	21	190	146
>>aal-miR-new2s	AAEL003964-RA	156	-10.1	156	-10.1	31649	21	561	142
>>aal-miR-new2s	AAEL003990-RA	301	-15.56	151	-8.23	31669	21	1167	248 335
>>aal-miR-new2s	AAEL003990-RC	301	-15.56	151	-8.23	31671	21	1167	248 335
>>aal-miR-new2s	AAEL004036-RA	162	-14.56	162	-14.56	31695	21	289	4
>>aal-miR-new2s	AAEL004045-RA	152	-6.77	152	-6.77	31703	21	215	96
>>aal-miR-new2s	AAEL004107-RA	154	-5.17	154	-5.17	31754	21	157	120
>>aal-miR-new2s	AAEL004117-RA	165	-13.82	165	-13.82	31758	21	622	571
>>aal-miR-new2s	AAEL004130-RA	151	-9.28	151	-9.28	31773	21	197	90
>>aal-miR-new2s	AAEL004149-RA	155	-11.43	155	-11.43	31787	21	5834	557
>>aal-miR-new2s	AAEL004165-RA	155	-8.66	155	-8.66	31798	21	553	149
>>aal-miR-new2s	AAEL004171-RA	156	-11.47	156	-11.47	31804	21	114	75
>>aal-miR-new2s	AAEL004183-RA	151	-7.5	151	-7.5	31812	21	316	14
>>aal-miR-new2s	AAEL004215-RA	303	-16.09	153	-9.98	31828	21	1406	802 718
>>aal-miR-new2s	AAEL004231-RA	155	-14.51	155	-14.51	31836	21	75	4
>>aal-miR-new2s	AAEL004239-RA	161	-15.9	161	-15.9	31841	21	230	127
>>aal-miR-new2s	AAEL004249-RA	158	-7.11	158	-7.11	31848	21	1345	269
>>aal-miR-new2s	AAEL004264-RA	150	-7.33	150	-7.33	31854	21	781	735
>>aal-miR-new2s	AAEL004269-RA	310	-13.81	159	-7.6	31857	21	825	500 554
>>aal-miR-new2s	AAEL004327-RA	159	-8.45	159	-8.45	31900	21	1613	1000
>>aal-miR-new2s	AAEL004376-RA	162	-16.03	162	-16.03	31933	21	366	321
>>aal-miR-new2s	AAEL004465-RA	153	-9.13	153	-9.13	31982	21	135	43
>>aal-miR-new2s	AAEL004465-RB	153	-9.13	153	-9.13	31983	21	135	43
>>aal-miR-new2s	AAEL004481-RA	166	-10.49	166	-10.49	31994	21	588	376
>>aal-miR-new2s	AAEL004502-RA	150	-8.95	150	-8.95	32008	21	210	190
>>aal-miR-new2s	AAEL004511-RA	156	-7.56	156	-7.56	32015	21	43	11
>>aal-miR-new2s	AAEL004559-RA	165	-11	165	-11	32046	21	686	478
>>aal-miR-new2s	AAEL004576-RA	150	-10.69	150	-10.69	32056	21	305	3
>>aal-miR-new2s	AAEL004590-RA	151	-4.13	151	-4.13	32068	21	574	551
>>aal-miR-new2s	AAEL004668-RA	151	-13.46	151	-13.46	32112	21	1452	944
>>aal-miR-new2s	AAEL004673-RA	311	-19.73	161	-11.09	32114	21	445	142 383
>>aal-miR-new2s	AAEL004702-RA	150	-11.8	150	-11.8	32133	21	270	234
>>aal-miR-new2s	AAEL004727-RA	153	-4.63	153	-4.63	32142	21	347	255
>>aal-miR-new2s	AAEL004825-RA	150	-9.81	150	-9.81	32190	21	577	1
>>aal-miR-new2s	AAEL004829-RA	150	-6.33	150	-6.33	32194	21	998	400
>>aal-miR-new2s	AAEL004898-RA	153	-10.37	153	-10.37	32235	21	244	113
>>aal-miR-new2s	AAEL004900-RA	151	-7.31	151	-7.31	32237	21	620	310
>>aal-miR-new2s	AAEL004902-RA	314	-13.12	159	-8.32	32239	21	1239	964 596
>>aal-miR-new2s	AAEL004981-RA	161	-7.55	161	-7.55	32283	21	696	670
>>aal-miR-new2s	AAEL005003-RA	154	-10.47	154	-10.47	32300	21	506	271
>>aal-miR-new2s	AAEL005009-RA	155	-13.22	155	-13.22	32305	21	1133	730
>>aal-miR-new2s	AAEL005098-RA	165	-9.01	165	-9.01	32355	21	287	219
>>aal-miR-new2s	AAEL005100-RA	157	-6.89	157	-6.89	32356	21	320	284
>>aal-miR-new2s	AAEL005143-RA	152	-11.11	152	-11.11	32373	21	692	473
>>aal-miR-new2s	AAEL005143-RB	152	-11.11	152	-11.11	32374	21	634	415
>>aal-miR-new2s	AAEL005187-RA	165	-7.66	165	-7.66	32397	21	405	374
>>aal-miR-new2s	AAEL005191-RA	159	-12.48	159	-12.48	32401	21	487	316
>>aal-miR-new2s	AAEL005340-RA	154	-8.56	154	-8.56	32499	21	362	61
>>aal-miR-new2s	AAEL005358-RA	157	-9.05	157	-9.05	32506	21	452	123
>>aal-miR-new2s	AAEL005384-RA	150	-4.28	150	-4.28	32520	21	74	28
>>aal-miR-new2s	AAEL005423-RA	152	-8.48	152	-8.48	32553	21	554	167
>>aal-miR-new2s	AAEL005455-RA	150	-13.26	150	-13.26	32577	21	358	76
>>aal-miR-new2s	AAEL005476-RA	302	-17.88	152	-12.72	32593	21	549	403 203
>>aal-miR-new2s	AAEL005547-RA	321	-18.67	161	-11.35	32638	21	1295	320 181
>>aal-miR-new2s	AAEL005574-RA	150	-13.27	150	-13.27	32658	21	183	51
>>aal-miR-new2s	AAEL005601-RA	159	-7.83	159	-7.83	32669	21	399	257
>>aal-miR-new2s	AAEL005601-RB	159	-7.83	159	-7.83	32670	21	399	257
>>aal-miR-new2s	AAEL005617-RA	153	-10.15	153	-10.15	32680	21	337	143
>>aal-miR-new2s	AAEL005687-RA	154	-11.24	154	-11.24	32720	21	632	271
>>aal-miR-new2s	AAEL005762-RA	159	-8.6	159	-8.6	32771	21	217	192
>>aal-miR-new2s	AAEL005816-RA	164	-8.81	164	-8.81	32802	21	1339	498
>>aal-miR-new2s	AAEL005845-RA	153	-10.01	153	-10.01	32820	21	2679	1044
>>aal-miR-new2s	AAEL005852-RA	311	-21.02	159	-12.19	32825	21	1187	1040 44
>>aal-miR-new2s	AAEL005879-RA	159	-16.44	159	-16.44	32843	21	1191	332
>>aal-miR-new2s	AAEL005903-RA	162	-11.67	162	-11.67	32864	21	201	78
>>aal-miR-new2s	AAEL005915-RA	152	-4.49	152	-4.49	32874	21	559	357
>>aal-miR-new2s	AAEL005970-RA	152	-11.94	152	-11.94	32910	21	768	419
>>aal-miR-new2s	AAEL005998-RB	169	-15.34	169	-15.34	32923	21	1010	938
>>aal-miR-new2s	AAEL006071-RA	175	-14.29	175	-14.29	32980	21	2535	13
>>aal-miR-new2s	AAEL006150-RA	155	-6.92	155	-6.92	33036	21	805	192
>>aal-miR-new2s	AAEL006171-RA	166	-16.64	166	-16.64	33042	21	1125	477
>>aal-miR-new2s	AAEL006189-RA	167	-10.04	167	-10.04	33055	21	670	354
>>aal-miR-new2s	AAEL006300-RA	153	-11.05	153	-11.05	33123	21	1374	73
>>aal-miR-new2s	AAEL006321-RA	156	-7.22	156	-7.22	33139	21	1277	420
>>aal-miR-new2s	AAEL006483-RA	159	-11.7	159	-11.7	33257	21	425	164
>>aal-miR-new2s	AAEL006538-RA	151	-4.77	151	-4.77	33291	21	346	169
>>aal-miR-new2s	AAEL006538-RB	151	-4.77	151	-4.77	33292	21	346	169
>>aal-miR-new2s	AAEL006538-RC	151	-4.77	151	-4.77	33293	21	346	169
>>aal-miR-new2s	AAEL006554-RA	155	-8.02	155	-8.02	33303	21	1558	807
>>aal-miR-new2s	AAEL006560-RA	162	-11.25	162	-11.25	33307	21	391	37
>>aal-miR-new2s	AAEL006629-RA	158	-11.55	158	-11.55	33360	21	120	13
>>aal-miR-new2s	AAEL006632-RD	155	-6.83	155	-6.83	33364	21	901	465
>>aal-miR-new2s	AAEL006676-RA	155	-11.49	155	-11.49	33393	21	290	7
>>aal-miR-new2s	AAEL006682-RA	160	-16.53	160	-16.53	33397	21	565	219
>>aal-miR-new2s	AAEL006709-RA	165	-11.94	165	-11.94	33415	21	273	44
>>aal-miR-new2s	AAEL006728-RA	151	-8.48	151	-8.48	33429	21	547	418
>>aal-miR-new2s	AAEL006776-RA	156	-6.61	156	-6.61	33448	21	549	477
>>aal-miR-new2s	AAEL006879-RB	151	-4.67	151	-4.67	33515	21	492	60
>>aal-miR-new2s	AAEL006917-RA	158	-4.85	158	-4.85	33539	21	768	640
>>aal-miR-new2s	AAEL007029-RA	158	-11.05	158	-11.05	33611	21	1244	775
>>aal-miR-new2s	AAEL007029-RB	158	-11.05	158	-11.05	33612	21	1297	828
>>aal-miR-new2s	AAEL007038-RA	150	-12.58	150	-12.58	33618	21	388	310
>>aal-miR-new2s	AAEL007150-RA	158	-13.08	158	-13.08	33694	21	317	239
>>aal-miR-new2s	AAEL007178-RA	152	-8.52	152	-8.52	33720	21	790	232
>>aal-miR-new2s	AAEL007193-RA	151	-4.19	151	-4.19	33729	21	762	79
>>aal-miR-new2s	AAEL007228-RA	151	-11.39	151	-11.39	33750	21	529	491
>>aal-miR-new2s	AAEL007252-RA	151	-10.54	151	-10.54	33768	21	1116	39
>>aal-miR-new2s	AAEL007288-RB	150	-10.53	150	-10.53	33791	21	220	202
>>aal-miR-new2s	AAEL007326-RA	150	-4.09	150	-4.09	33823	21	759	621
>>aal-miR-new2s	AAEL007342-RA	157	-13.33	157	-13.33	33833	21	344	217
>>aal-miR-new2s	AAEL007394-RA	150	-7.61	150	-7.61	33871	21	222	139
>>aal-miR-new2s	AAEL007394-RB	150	-7.61	150	-7.61	33872	21	312	224
>>aal-miR-new2s	AAEL007406-RA	158	-7.12	158	-7.12	33879	21	817	169
>>aal-miR-new2s	AAEL007443-RA	167	-12.77	167	-12.77	33903	21	848	503
>>aal-miR-new2s	AAEL007443-RB	167	-12.77	167	-12.77	33904	21	848	503
>>aal-miR-new2s	AAEL007450-RA	165	-10.69	165	-10.69	33909	21	774	353
>>aal-miR-new2s	AAEL007581-RA	153	-8.3	153	-8.3	33991	21	1018	62
>>aal-miR-new2s	AAEL007592-RA	150	-16.44	150	-16.44	33999	21	146	100
>>aal-miR-new2s	AAEL007609-RA	150	-4.04	150	-4.04	34006	21	623	587
>>aal-miR-new2s	AAEL007631-RA	164	-19.25	164	-19.25	34015	21	1429	1294
>>aal-miR-new2s	AAEL007632-RA	153	-9.5	153	-9.5	34016	21	297	88
>>aal-miR-new2s	AAEL007689-RA	150	-10.25	150	-10.25	34050	21	1755	532
>>aal-miR-new2s	AAEL007689-RB	150	-10.25	150	-10.25	34051	21	1841	618
>>aal-miR-new2s	AAEL007707-RA	153	-7.34	153	-7.34	34066	21	340	16
>>aal-miR-new2s	AAEL007813-RA	151	-3.36	151	-3.36	34125	21	214	19
>>aal-miR-new2s	AAEL007881-RA	157	-8.45	157	-8.45	34176	21	1584	1151
>>aal-miR-new2s	AAEL007898-RA	160	-7.33	160	-7.33	34191	21	511	460
>>aal-miR-new2s	AAEL007987-RA	155	-6.84	155	-6.84	34246	21	743	80
>>aal-miR-new2s	AAEL008028-RA	155	-12.91	155	-12.91	34267	21	862	451
>>aal-miR-new2s	AAEL008064-RA	150	-9.48	150	-9.48	34292	21	51	23
>>aal-miR-new2s	AAEL008078-RA	152	-4.52	152	-4.52	34303	21	1288	198
>>aal-miR-new2s	AAEL008157-RA	154	-10.21	154	-10.21	34353	21	79	45
>>aal-miR-new2s	AAEL008261-RA	154	-11.16	154	-11.16	34415	21	809	393
>>aal-miR-new2s	AAEL008302-RA	170	-10.6	170	-10.6	34433	21	711	240
>>aal-miR-new2s	AAEL008330-RA	153	-10.3	153	-10.3	34449	21	1089	853
>>aal-miR-new2s	AAEL008342-RA	151	-8.93	151	-8.93	34453	21	1116	21
>>aal-miR-new2s	AAEL008351-RA	154	-7.02	154	-7.02	34455	21	1069	1042
>>aal-miR-new2s	AAEL008351-RB	154	-7.02	154	-7.02	34456	21	1306	1279
>>aal-miR-new2s	AAEL008437-RA	150	-9.65	150	-9.65	34521	21	37	10
>>aal-miR-new2s	AAEL008461-RA	154	-11.01	154	-11.01	34533	21	1020	828
>>aal-miR-new2s	AAEL008528-RA	151	-9.39	151	-9.39	34577	21	1524	1358
>>aal-miR-new2s	AAEL008559-RA	154	-7.3	154	-7.3	34597	21	496	241
>>aal-miR-new2s	AAEL008585-RA	150	-4.67	150	-4.67	34618	21	332	126
>>aal-miR-new2s	AAEL008618-RA	152	-10.57	152	-10.57	34637	21	476	204
>>aal-miR-new2s	AAEL008620-RA	151	-3.76	151	-3.76	34639	21	1419	720
>>aal-miR-new2s	AAEL008672-RA	150	-8.45	150	-8.45	34669	21	516	5
>>aal-miR-new2s	AAEL008674-RA	157	-15.39	157	-15.39	34671	21	1059	129
>>aal-miR-new2s	AAEL008676-RA	162	-8.59	162	-8.59	34673	21	628	58
>>aal-miR-new2s	AAEL008677-RA	153	-12.15	153	-12.15	34674	21	811	475
>>aal-miR-new2s	AAEL008738-RA	170	-21.67	170	-21.67	34714	21	4936	2224
>>aal-miR-new2s	AAEL008787-RA	157	-8.7	157	-8.7	34754	21	1088	658
>>aal-miR-new2s	AAEL008826-RA	150	-9.48	150	-9.48	34780	21	306	270
>>aal-miR-new2s	AAEL008859-RA	160	-7.87	160	-7.87	34806	21	523	451
>>aal-miR-new2s	AAEL008882-RA	152	-8.99	152	-8.99	34824	21	342	248
>>aal-miR-new2s	AAEL008953-RA	311	-20.91	161	-10.56	34864	21	932	384 490
>>aal-miR-new2s	AAEL008953-RB	311	-20.91	161	-10.56	34865	21	932	384 490
>>aal-miR-new2s	AAEL008958-RA	150	-7.88	150	-7.88	34869	21	1522	322
>>aal-miR-new2s	AAEL008959-RA	150	-4.19	150	-4.19	34870	21	718	281
>>aal-miR-new2s	AAEL009026-RA	155	-11.89	155	-11.89	34877	21	955	931
>>aal-miR-new2s	AAEL009026-RB	155	-11.89	155	-11.89	34878	21	955	931
>>aal-miR-new2s	AAEL009073-RA	301	-14.27	151	-7.89	34908	21	1645	300 956
>>aal-miR-new2s	AAEL009092-RA	318	-17.49	161	-11.38	34922	21	1910	1039 1138
>>aal-miR-new2s	AAEL009093-RA	458	-19.19	154	-7.28	34924	21	1502	36 546 1344
>>aal-miR-new2s	AAEL009107-RA	153	-13.05	153	-13.05	34932	21	801	585
>>aal-miR-new2s	AAEL009154-RA	153	-8.68	153	-8.68	34947	21	875	755
>>aal-miR-new2s	AAEL009154-RB	153	-8.68	153	-8.68	34948	21	875	755
>>aal-miR-new2s	AAEL009217-RA	151	-18.07	151	-18.07	34990	21	134	3
>>aal-miR-new2s	AAEL009227-RA	154	-7.82	154	-7.82	34998	21	429	49
>>aal-miR-new2s	AAEL009235-RA	154	-10.45	154	-10.45	35002	21	273	228
>>aal-miR-new2s	AAEL009291-RA	159	-11.28	159	-11.28	35032	21	79	27
>>aal-miR-new2s	AAEL009297-RA	155	-8.03	155	-8.03	35035	21	1084	183
>>aal-miR-new2s	AAEL009320-RA	150	-6.98	150	-6.98	35047	21	320	180
>>aal-miR-new2s	AAEL009347-RA	154	-6.77	154	-6.77	35064	21	173	145
>>aal-miR-new2s	AAEL009384-RA	154	-9.35	154	-9.35	35088	21	356	105
>>aal-miR-new2s	AAEL009508-RA	150	-11.42	150	-11.42	35169	21	1179	1094
>>aal-miR-new2s	AAEL009536-RA	167	-14.72	167	-14.72	35180	21	473	379
>>aal-miR-new2s	AAEL009739-RA	155	-7.32	155	-7.32	35307	21	1527	525
>>aal-miR-new2s	AAEL009771-RA	158	-6.94	158	-6.94	35325	21	59	32
>>aal-miR-new2s	AAEL009773-RA	155	-8.14	155	-8.14	35329	21	476	310
>>aal-miR-new2s	AAEL009773-RB	155	-8.14	155	-8.14	35330	21	476	310
>>aal-miR-new2s	AAEL009789-RA	153	-6.79	153	-6.79	35340	21	638	256
>>aal-miR-new2s	AAEL009863-RA	305	-15.02	153	-8.44	35385	21	852	808 718
>>aal-miR-new2s	AAEL009863-RB	305	-15.02	153	-8.44	35386	21	875	831 741
>>aal-miR-new2s	AAEL009877-RA	156	-11.22	156	-11.22	35394	21	724	524
>>aal-miR-new2s	AAEL009883-RA	154	-8.67	154	-8.67	35402	21	709	385
>>aal-miR-new2s	AAEL009903-RA	152	-7.69	152	-7.69	35417	21	1075	14
>>aal-miR-new2s	AAEL009905-RA	150	-5.68	150	-5.68	35419	21	756	132
>>aal-miR-new2s	AAEL009909-RA	158	-4.32	158	-4.32	35423	21	147	112
>>aal-miR-new2s	AAEL009909-RB	158	-4.32	158	-4.32	35424	21	150	112
>>aal-miR-new2s	AAEL009937-RA	152	-14.68	152	-14.68	35444	21	1294	908
>>aal-miR-new2s	AAEL009937-RB	152	-14.68	152	-14.68	35445	21	1294	908
>>aal-miR-new2s	AAEL009971-RA	155	-16.59	155	-16.59	35461	21	654	422
>>aal-miR-new2s	AAEL009981-RA	309	-16.27	159	-9.11	35466	21	1328	17 443
>>aal-miR-new2s	AAEL010027-RA	150	-8.04	150	-8.04	35501	21	216	186
>>aal-miR-new2s	AAEL010032-RA	162	-12.18	162	-12.18	35504	21	363	339
>>aal-miR-new2s	AAEL010075-RA	155	-12.14	155	-12.14	35532	21	319	94
>>aal-miR-new2s	AAEL010094-RA	153	-11.2	153	-11.2	35545	21	349	298
>>aal-miR-new2s	AAEL010148-RA	153	-10.71	153	-10.71	35583	21	409	70
>>aal-miR-new2s	AAEL010198-RA	157	-7.82	157	-7.82	35614	21	965	314
>>aal-miR-new2s	AAEL010204-RA	154	-8.28	154	-8.28	35617	21	140	34
>>aal-miR-new2s	AAEL010248-RA	160	-9.62	160	-9.62	35660	21	167	135
>>aal-miR-new2s	AAEL010281-RA	166	-10.3	166	-10.3	35676	21	417	220
>>aal-miR-new2s	AAEL010281-RB	166	-10.3	166	-10.3	35677	21	417	220
>>aal-miR-new2s	AAEL010288-RA	312	-19.3	158	-10.96	35679	21	1309	381 1000
>>aal-miR-new2s	AAEL010311-RA	161	-12.85	161	-12.85	35695	21	658	66
>>aal-miR-new2s	AAEL010340-RA	154	-8.29	154	-8.29	35719	21	1856	337
>>aal-miR-new2s	AAEL010340-RB	154	-8.29	154	-8.29	35720	21	1066	337
>>aal-miR-new2s	AAEL010429-RA	151	-9.5	151	-9.5	35774	21	105	37
>>aal-miR-new2s	AAEL010430-RA	150	-8.85	150	-8.85	35775	21	838	282
>>aal-miR-new2s	AAEL010470-RA	162	-9.43	162	-9.43	35798	21	1296	1191
>>aal-miR-new2s	AAEL010479-RA	150	-10.61	150	-10.61	35802	21	197	56
>>aal-miR-new2s	AAEL010486-RA	151	-16.81	151	-16.81	35807	21	1244	99
>>aal-miR-new2s	AAEL010516-RA	152	-10.37	152	-10.37	35824	21	1034	646
>>aal-miR-new2s	AAEL010530-RA	154	-9.48	154	-9.48	35833	21	479	176
>>aal-miR-new2s	AAEL010533-RB	151	-13.07	151	-13.07	35836	21	772	166
>>aal-miR-new2s	AAEL010575-RA	157	-14.85	157	-14.85	35858	21	74	36
>>aal-miR-new2s	AAEL010576-RH	151	-11.09	151	-11.09	35866	21	438	70
>>aal-miR-new2s	AAEL010659-RA	151	-12.3	151	-12.3	35924	21	469	382
>>aal-miR-new2s	AAEL010677-RA	150	-9.18	150	-9.18	35935	21	251	66
>>aal-miR-new2s	AAEL010689-RA	150	-14.93	150	-14.93	35942	21	786	277
>>aal-miR-new2s	AAEL010724-RA	155	-14.44	155	-14.44	35962	21	245	181
>>aal-miR-new2s	AAEL010800-RA	152	-8.32	152	-8.32	36011	21	354	10
>>aal-miR-new2s	AAEL010835-RA	156	-11.52	156	-11.52	36041	21	672	396
>>aal-miR-new2s	AAEL010887-RA	150	-11.27	150	-11.27	36074	21	427	313
>>aal-miR-new2s	AAEL010912-RA	156	-14.64	156	-14.64	36096	21	639	413
>>aal-miR-new2s	AAEL010955-RA	150	-9.02	150	-9.02	36122	21	243	79
>>aal-miR-new2s	AAEL011062-RA	157	-10.63	157	-10.63	36175	21	241	153
>>aal-miR-new2s	AAEL011090-RA	152	-7.68	152	-7.68	36197	21	87	24
>>aal-miR-new2s	AAEL011105-RA	163	-13.69	163	-13.69	36211	21	1630	125
>>aal-miR-new2s	AAEL011105-RB	163	-13.69	163	-13.69	36212	21	1630	125
>>aal-miR-new2s	AAEL011172-RA	156	-7.83	156	-7.83	36256	21	595	76
>>aal-miR-new2s	AAEL011205-RA	152	-7.76	152	-7.76	36276	21	682	390
>>aal-miR-new2s	AAEL011216-RA	327	-19.83	169	-11.38	36284	21	1401	964 881
>>aal-miR-new2s	AAEL011216-RB	327	-19.83	169	-11.38	36285	21	1325	888 805
>>aal-miR-new2s	AAEL011242-RA	151	-6.58	151	-6.58	36297	21	511	438
>>aal-miR-new2s	AAEL011326-RA	161	-10.26	161	-10.26	36355	21	809	444
>>aal-miR-new2s	AAEL011338-RA	153	-11.12	153	-11.12	36361	21	602	397
>>aal-miR-new2s	AAEL011536-RA	159	-13.04	159	-13.04	36472	21	275	41
>>aal-miR-new2s	AAEL011575-RA	317	-23.99	159	-12.35	36489	21	1701	1002 155
>>aal-miR-new2s	AAEL011630-RA	153	-10.46	153	-10.46	36516	21	1083	414
>>aal-miR-new2s	AAEL011639-RA	150	-5.64	150	-5.64	36523	21	66	15
>>aal-miR-new2s	AAEL011779-RA	155	-8.78	155	-8.78	36606	21	943	629
>>aal-miR-new2s	AAEL011810-RA	151	-7.63	151	-7.63	36626	21	787	591
>>aal-miR-new2s	AAEL011856-RA	154	-8.05	154	-8.05	36658	21	601	575
>>aal-miR-new2s	AAEL011871-RA	150	-12.63	150	-12.63	36667	21	360	151
>>aal-miR-new2s	AAEL011953-RA	153	-9.66	153	-9.66	36708	21	1419	303
>>aal-miR-new2s	AAEL012023-RA	153	-14.19	153	-14.19	36754	21	765	621
>>aal-miR-new2s	AAEL012062-RA	156	-10.61	156	-10.61	36774	21	741	339
>>aal-miR-new2s	AAEL012062-RC	156	-10.61	156	-10.61	36775	21	741	339
>>aal-miR-new2s	AAEL012120-RA	156	-9.77	156	-9.77	36815	21	872	820
>>aal-miR-new2s	AAEL012124-RA	153	-9.56	153	-9.56	36818	21	416	176
>>aal-miR-new2s	AAEL012126-RA	153	-6.46	153	-6.46	36820	21	918	285
>>aal-miR-new2s	AAEL012140-RA	155	-8.83	155	-8.83	36830	21	734	19
>>aal-miR-new2s	AAEL012147-RA	150	-15.63	150	-15.63	36833	21	89	28
>>aal-miR-new2s	AAEL012151-RA	155	-14.12	155	-14.12	36834	21	109	83
>>aal-miR-new2s	AAEL012160-RA	151	-10.71	151	-10.71	36842	21	337	281
>>aal-miR-new2s	AAEL012186-RA	158	-12.95	158	-12.95	36857	21	663	640
>>aal-miR-new2s	AAEL012206-RA	165	-13.19	165	-13.19	36866	21	388	139
>>aal-miR-new2s	AAEL012237-RA	154	-8.07	154	-8.07	36889	21	514	406
>>aal-miR-new2s	AAEL012242-RA	162	-5.9	162	-5.9	36891	21	683	218
>>aal-miR-new2s	AAEL012262-RB	155	-8.14	155	-8.14	36905	21	1045	457
>>aal-miR-new2s	AAEL012262-RC	155	-8.14	155	-8.14	36906	21	925	337
>>aal-miR-new2s	AAEL012307-RA	167	-10.04	167	-10.04	36933	21	599	108
>>aal-miR-new2s	AAEL012335-RA	153	-7.04	153	-7.04	36948	21	576	405
>>aal-miR-new2s	AAEL012397-RA	162	-9.95	162	-9.95	36980	21	1107	287
>>aal-miR-new2s	AAEL012400-RA	159	-10.96	159	-10.96	36982	21	709	40
>>aal-miR-new2s	AAEL012451-RA	151	-15.07	151	-15.07	37005	21	1842	1066
>>aal-miR-new2s	AAEL012487-RB	153	-12.59	153	-12.59	37029	21	974	898
>>aal-miR-new2s	AAEL012500-RA	161	-16.91	161	-16.91	37031	21	494	159
>>aal-miR-new2s	AAEL012545-RA	153	-12.39	153	-12.39	37056	21	99	74
>>aal-miR-new2s	AAEL012588-RA	151	-13.72	151	-13.72	37078	21	620	105
>>aal-miR-new2s	AAEL012602-RA	152	-8.15	152	-8.15	37082	21	1546	1371
>>aal-miR-new2s	AAEL012684-RA	150	-8.6	150	-8.6	37137	21	1139	670
>>aal-miR-new2s	AAEL012995-RA	150	-12.83	150	-12.83	37308	21	110	43
>>aal-miR-new2s	AAEL013025-RA	153	-7.46	153	-7.46	37321	21	421	21
>>aal-miR-new2s	AAEL013062-RA	154	-6.79	154	-6.79	37337	21	566	539
>>aal-miR-new2s	AAEL013065-RA	152	-10.47	152	-10.47	37339	21	1139	567
>>aal-miR-new2s	AAEL013079-RA	165	-9.12	165	-9.12	37348	21	802	313
>>aal-miR-new2s	AAEL013151-RA	155	-4.62	155	-4.62	37407	21	711	595
>>aal-miR-new2s	AAEL013172-RA	153	-7.59	153	-7.59	37415	21	873	222
>>aal-miR-new2s	AAEL013213-RA	150	-12.83	150	-12.83	37438	21	114	43
>>aal-miR-new2s	AAEL013250-RA	155	-8.94	155	-8.94	37464	21	311	291
>>aal-miR-new2s	AAEL013263-RA	175	-17.61	175	-17.61	37475	21	249	139
>>aal-miR-new2s	AAEL013285-RA	154	-11.43	154	-11.43	37492	21	942	143
>>aal-miR-new2s	AAEL013288-RB	150	-9.9	150	-9.9	37497	21	300	1
>>aal-miR-new2s	AAEL013305-RA	150	-6.99	150	-6.99	37505	21	53	2
>>aal-miR-new2s	AAEL013341-RA	158	-13.09	158	-13.09	37522	21	153	82
>>aal-miR-new2s	AAEL013343-RA	151	-12.3	151	-12.3	37525	21	463	379
>>aal-miR-new2s	AAEL013353-RA	301	-22.11	151	-14.46	37534	21	1514	1 761
>>aal-miR-new2s	AAEL013353-RB	150	-14.46	150	-14.46	37535	21	944	191
>>aal-miR-new2s	AAEL013353-RC	301	-22.11	151	-14.46	37536	21	1514	1 761
>>aal-miR-new2s	AAEL013353-RD	150	-14.46	150	-14.46	37537	21	944	191
>>aal-miR-new2s	AAEL013356-RA	168	-13.25	168	-13.25	37539	21	1372	1348
>>aal-miR-new2s	AAEL013356-RB	168	-13.25	168	-13.25	37540	21	1372	1348
>>aal-miR-new2s	AAEL013367-RA	152	-9.62	152	-9.62	37547	21	307	36
>>aal-miR-new2s	AAEL013382-RA	159	-10.18	159	-10.18	37551	21	2299	1868
>>aal-miR-new2s	AAEL013396-RA	162	-14.71	162	-14.71	37561	21	324	179
>>aal-miR-new2s	AAEL013396-RB	162	-14.71	162	-14.71	37562	21	324	179
>>aal-miR-new2s	AAEL013408-RB	158	-12.07	158	-12.07	37570	21	534	469
>>aal-miR-new2s	AAEL013483-RA	155	-11.68	155	-11.68	37600	21	138	76
>>aal-miR-new2s	AAEL013553-RA	152	-11.58	152	-11.58	37641	21	85	45
>>aal-miR-new2s	AAEL013649-RA	150	-11.68	150	-11.68	37694	21	400	128
>>aal-miR-new2s	AAEL013704-RA	152	-9.53	152	-9.53	37716	21	1486	747
>>aal-miR-new2s	AAEL013729-RA	154	-5.8	154	-5.8	37729	21	862	213
>>aal-miR-new2s	AAEL013729-RB	154	-5.8	154	-5.8	37730	21	862	213
>>aal-miR-new2s	AAEL013761-RA	154	-8.71	154	-8.71	37748	21	688	192
>>aal-miR-new2s	AAEL013761-RB	154	-8.71	154	-8.71	37749	21	783	287
>>aal-miR-new2s	AAEL013767-RA	150	-4.09	150	-4.09	37751	21	759	621
>>aal-miR-new2s	AAEL013961-RA	159	-12.62	159	-12.62	37863	21	106	2
>>aal-miR-new2s	AAEL014042-RA	154	-12.97	154	-12.97	37921	21	2442	387
>>aal-miR-new2s	AAEL014077-RA	156	-9.6	156	-9.6	37944	21	983	826
>>aal-miR-new2s	AAEL014199-RA	154	-8.28	154	-8.28	37999	21	139	34
>>aal-miR-new2s	AAEL014296-RA	156	-7.76	156	-7.76	38054	21	418	111
>>aal-miR-new2s	AAEL014308-RA	154	-7.49	154	-7.49	38058	21	1081	522
>>aal-miR-new2s	AAEL014318-RA	152	-4.43	152	-4.43	38065	21	623	211
>>aal-miR-new2s	AAEL014340-RA	157	-6.61	157	-6.61	38075	21	938	877
>>aal-miR-new2s	AAEL014453-RA	154	-10.76	154	-10.76	38128	21	503	249
>>aal-miR-new2s	AAEL014504-RA	154	-9.48	154	-9.48	38149	21	300	173
>>aal-miR-new2s	AAEL014523-RA	151	-7.63	151	-7.63	38158	21	286	138
>>aal-miR-new2s	AAEL014559-RA	160	-13.96	160	-13.96	38179	21	284	219
>>aal-miR-new2s	AAEL014611-RA	153	-9.36	153	-9.36	38201	21	149	85
>>aal-miR-new2s	AAEL014651-RA	151	-4.97	151	-4.97	38214	21	46	17
>>aal-miR-new2s	AAEL014698-RA	151	-8.28	151	-8.28	38230	21	405	118
>>aal-miR-new2s	AAEL014728-RA	156	-11.22	156	-11.22	38249	21	1051	540
>>aal-miR-new2s	AAEL014746-RA	151	-14.94	151	-14.94	38256	21	1109	123
>>aal-miR-new2s	AAEL014813-RA	151	-16.81	151	-16.81	38281	21	757	99
>>aal-miR-new2s	AAEL014999-RA	166	-17.1	166	-17.1	38370	21	2358	1205
>>aal-miR-new2s	AAEL015012-RA	154	-7.82	154	-7.82	38376	21	427	49
>>aal-miR-new2s	AAEL015065-RA	317	-19.09	161	-12.03	38405	21	578	333 7
>>aal-miR-new2s	AAEL015076-RA	153	-9.28	153	-9.28	38407	21	830	84
>>aal-miR-new2s	AAEL015121-RA	155	-14.58	155	-14.58	38434	21	202	87
>>aal-miR-new2s	AAEL015271-RA	158	-7.65	158	-7.65	38480	21	553	315
>>aal-miR-new2s	AAEL015362-RA	150	-10.35	150	-10.35	38511	21	560	256
>>aal-miR-new2s	AAEL015386-RA	154	-9.73	154	-9.73	38518	21	388	227
>>aal-miR-new2s	AAEL015411-RA	170	-10.6	170	-10.6	38522	21	692	240
>>aal-miR-new2s	AAEL015445-RA	161	-16.54	161	-16.54	38531	21	807	170
>>aal-miR-new2s	AAEL015565-RA	313	-13.54	162	-9.85	38566	21	197	60 79
>>aal-miR-new2s	AAEL017034-RA	152	-10	152	-10	38649	21	1158	29
>>aal-miR-new2s	AAEL017049-RA	152	-9.27	152	-9.27	38654	21	1300	387
>>aal-miR-new2s	AAEL017072-RA	150	-8.18	150	-8.18	38665	21	835	687
>>aal-miR-new2s	AAEL017089-RA	150	-11.26	150	-11.26	38678	21	869	542
>>aal-miR-new2s	AAEL017121-RA	157	-9.62	157	-9.62	38691	21	1008	762
>>aal-miR-new2s	AAEL017131-RA	153	-5.36	153	-5.36	38694	21	371	178
>>aal-miR-new2s	AAEL017193-RA	157	-12.34	157	-12.34	38723	21	769	543
>>aal-miR-new2s	AAEL017212-RA	157	-14.99	157	-14.99	38732	21	1035	321
>>aal-miR-new2s	AAEL017233-RA	161	-10.24	161	-10.24	38740	21	657	632
>>aal-miR-new2s	AAEL017242-RA	172	-17.35	172	-17.35	38745	21	112	76
>>aal-miR-new2s	AAEL017258-RA	153	-10.48	153	-10.48	38761	21	2137	1199
>>aal-miR-new2s	AAEL017363-RA	316	-20.7	166	-14.57	38806	21	477	382 338
>>aal-miR-new2s	AAEL017386-RA	158	-11.36	158	-11.36	38819	21	1868	723
>>aal-miR-new2s	AAEL017391-RA	153	-7.6	153	-7.6	38821	21	807	143
>>aal-miR-new2s	AAEL017413-RA	152	-6.06	152	-6.06	38828	21	277	213
>>aal-miR-new2s	AAEL017424-RA	157	-10.63	157	-10.63	38835	21	240	153
>>aal-miR-new2s	AAEL017439-RA	303	-17.86	152	-9.54	38842	21	455	328 387
>>aal-miR-new2s	AAEL017451-RA	153	-9.7	153	-9.7	38848	21	136	1
>>aal-miR-new2s	AAEL017573-RA	153	-10.54	153	-10.54	38904	21	1305	604
>>aal-miR-new3-1	AAEL000856-RA	158	-16.96	158	-16.96	39419	22	1373	47
>>aal-miR-new3-1	AAEL001583-RA	168	-24.5	168	-24.5	39864	22	602	206
>>aal-miR-new3-1	AAEL001653-RA	150	-16.76	150	-16.76	39919	22	211	21
>>aal-miR-new3-1	AAEL001668-RA	157	-16.22	157	-16.22	39927	22	408	262
>>aal-miR-new3-1	AAEL002174-RA	152	-17.28	152	-17.28	40228	22	136	75
>>aal-miR-new3-1	AAEL002183-RA	166	-17.15	166	-17.15	40234	22	239	25
>>aal-miR-new3-1	AAEL002557-RA	159	-17.32	159	-17.32	40477	22	1880	358
>>aal-miR-new3-1	AAEL003497-RA	160	-20.31	160	-20.31	41084	22	563	238
>>aal-miR-new3-1	AAEL003957-RA	153	-16.05	153	-16.05	41368	22	815	414
>>aal-miR-new3-1	AAEL003957-RB	153	-16.05	153	-16.05	41369	22	815	414
>>aal-miR-new3-1	AAEL003957-RC	153	-16.05	153	-16.05	41370	22	815	414
>>aal-miR-new3-1	AAEL004154-RA	155	-19.85	155	-19.85	41520	22	927	662
>>aal-miR-new3-1	AAEL004276-RA	151	-16.51	151	-16.51	41587	22	402	49
>>aal-miR-new3-1	AAEL004338-RA	152	-14.28	152	-14.28	41635	22	763	495
>>aal-miR-new3-1	AAEL004688-RA	151	-15.78	151	-15.78	41847	22	1780	369
>>aal-miR-new3-1	AAEL004930-RA	151	-16.82	151	-16.82	41977	22	1110	675
>>aal-miR-new3-1	AAEL005386-RA	160	-18.34	160	-18.34	42247	22	426	236
>>aal-miR-new3-1	AAEL005515-RE	151	-16.5	151	-16.5	42346	22	3548	1810
>>aal-miR-new3-1	AAEL005813-RA	153	-19.62	153	-19.62	42527	22	958	409
>>aal-miR-new3-1	AAEL006087-RA	150	-12.61	150	-12.61	42714	22	896	198
>>aal-miR-new3-1	AAEL006253-RA	155	-13.7	155	-13.7	42819	22	261	200
>>aal-miR-new3-1	AAEL006314-RA	157	-23.75	157	-23.75	42858	22	485	157
>>aal-miR-new3-1	AAEL006589-RA	150	-16.02	150	-16.02	43062	22	1726	152
>>aal-miR-new3-1	AAEL006684-RA	151	-17.14	151	-17.14	43125	22	988	521
>>aal-miR-new3-1	AAEL006977-RA	160	-22.75	160	-22.75	43308	22	651	31
>>aal-miR-new3-1	AAEL007018-RA	155	-17.27	155	-17.27	43332	22	759	710
>>aal-miR-new3-1	AAEL007218-RA	155	-21.42	155	-21.42	43471	22	498	394
>>aal-miR-new3-1	AAEL007761-RA	157	-15.5	157	-15.5	43821	22	1355	70
>>aal-miR-new3-1	AAEL008461-RA	150	-22.11	150	-22.11	44259	22	1020	802
>>aal-miR-new3-1	AAEL008882-RA	160	-19.49	160	-19.49	44550	22	342	64
>>aal-miR-new3-1	AAEL008894-RA	151	-21.61	151	-21.61	44553	22	441	363
>>aal-miR-new3-1	AAEL008902-RA	155	-19.73	155	-19.73	44558	22	2314	1546
>>aal-miR-new3-1	AAEL009614-RA	154	-15.92	154	-15.92	44951	22	388	324
>>aal-miR-new3-1	AAEL009647-RA	159	-17.71	159	-17.71	44975	22	354	209
>>aal-miR-new3-1	AAEL010205-RA	155	-18.09	155	-18.09	45344	22	1044	893
>>aal-miR-new3-1	AAEL010205-RB	155	-18.09	155	-18.09	45345	22	1044	893
>>aal-miR-new3-1	AAEL010205-RC	155	-18.09	155	-18.09	45346	22	1044	893
>>aal-miR-new3-1	AAEL010205-RD	155	-18.09	155	-18.09	45347	22	1044	893
>>aal-miR-new3-1	AAEL010205-RE	155	-18.09	155	-18.09	45348	22	1044	893
>>aal-miR-new3-1	AAEL010205-RF	155	-18.09	155	-18.09	45349	22	1044	893
>>aal-miR-new3-1	AAEL010292-RA	161	-19.69	161	-19.69	45407	22	878	254
>>aal-miR-new3-1	AAEL010440-RA	151	-19.76	151	-19.76	45505	22	923	398
>>aal-miR-new3-1	AAEL011171-RA	154	-14.43	154	-14.43	45981	22	537	430
>>aal-miR-new3-1	AAEL011394-RA	150	-18.52	150	-18.52	46126	22	680	46
>>aal-miR-new3-1	AAEL011892-RA	153	-15.83	153	-15.83	46405	22	795	696
>>aal-miR-new3-1	AAEL012335-RA	151	-18.51	151	-18.51	46674	22	576	348
>>aal-miR-new3-1	AAEL013060-RA	159	-20.96	159	-20.96	47061	22	661	129
>>aal-miR-new3-1	AAEL013062-RA	150	-18.2	150	-18.2	47063	22	566	100
>>aal-miR-new3-1	AAEL013134-RA	150	-22.08	150	-22.08	47114	22	84	11
>>aal-miR-new3-1	AAEL013863-RA	162	-15.27	162	-15.27	47529	22	1990	1751
>>aal-miR-new3-1	AAEL014294-RA	150	-18.52	150	-18.52	47778	22	682	46
>>aal-miR-new3-1	AAEL014625-RA	152	-14.69	152	-14.69	47931	22	452	152
>>aal-miR-new3-1	AAEL014927-RA	167	-20.49	167	-20.49	48070	22	785	680
>>aal-miR-new3-1	AAEL015458-RA	150	-20.36	150	-20.36	48264	22	123	3
>>aal-miR-new3-1	AAEL015541-RA	159	-17.71	159	-17.71	48286	22	354	205
>>aal-miR-new3-1	AAEL017276-RA	157	-17.56	157	-17.56	48495	22	913	423
>>aal-miR-new3-1s	AAEL000077-RA	150	-14.27	150	-14.27	48675	21	432	88
>>aal-miR-new3-1s	AAEL000184-RA	156	-8.54	156	-8.54	48730	21	883	116
>>aal-miR-new3-1s	AAEL000264-RA	160	-11.54	160	-11.54	48778	21	93	14
>>aal-miR-new3-1s	AAEL000276-RA	154	-11.6	154	-11.6	48786	21	383	83
>>aal-miR-new3-1s	AAEL000297-RA	150	-13.28	150	-13.28	48799	21	597	181
>>aal-miR-new3-1s	AAEL000369-RA	152	-8.5	152	-8.5	48841	21	417	396
>>aal-miR-new3-1s	AAEL000485-RA	162	-11.71	162	-11.71	48925	21	712	526
>>aal-miR-new3-1s	AAEL000485-RB	162	-11.71	162	-11.71	48926	21	364	178
>>aal-miR-new3-1s	AAEL000574-RA	152	-13.95	152	-13.95	48972	21	852	458
>>aal-miR-new3-1s	AAEL000763-RA	159	-10.69	159	-10.69	49091	21	513	36
>>aal-miR-new3-1s	AAEL000794-RA	150	-16.22	150	-16.22	49108	21	1187	318
>>aal-miR-new3-1s	AAEL001032-RA	154	-13.8	154	-13.8	49249	21	274	163
>>aal-miR-new3-1s	AAEL001082-RA	150	-11.93	150	-11.93	49273	21	980	871
>>aal-miR-new3-1s	AAEL001113-RA	157	-9.17	157	-9.17	49297	21	893	735
>>aal-miR-new3-1s	AAEL001204-RA	168	-14.01	168	-14.01	49356	21	261	1
>>aal-miR-new3-1s	AAEL001239-RA	156	-16.17	156	-16.17	49371	21	387	126
>>aal-miR-new3-1s	AAEL001279-RB	153	-13.53	153	-13.53	49395	21	204	173
>>aal-miR-new3-1s	AAEL001357-RA	157	-12.37	157	-12.37	49450	21	1169	258
>>aal-miR-new3-1s	AAEL001409-RA	157	-13.89	157	-13.89	49487	21	1292	230
>>aal-miR-new3-1s	AAEL001411-RA	153	-12.07	153	-12.07	49488	21	1266	903
>>aal-miR-new3-1s	AAEL001472-RA	150	-7	150	-7	49527	21	1275	970
>>aal-miR-new3-1s	AAEL001515-RA	150	-17.45	150	-17.45	49553	21	419	232
>>aal-miR-new3-1s	AAEL001554-RA	152	-12.85	152	-12.85	49574	21	264	241
>>aal-miR-new3-1s	AAEL001589-RA	159	-13.61	159	-13.61	49596	21	732	225
>>aal-miR-new3-1s	AAEL001604-RA	155	-12.99	155	-12.99	49611	21	812	70
>>aal-miR-new3-1s	AAEL001709-RA	152	-9.41	152	-9.41	49672	21	1474	228
>>aal-miR-new3-1s	AAEL001875-RA	153	-12.02	153	-12.02	49770	21	1320	442
>>aal-miR-new3-1s	AAEL001881-RA	164	-13.56	164	-13.56	49772	21	394	318
>>aal-miR-new3-1s	AAEL001898-RA	152	-11.13	152	-11.13	49790	21	921	132
>>aal-miR-new3-1s	AAEL001921-RA	151	-10.6	151	-10.6	49805	21	2424	1713
>>aal-miR-new3-1s	AAEL002091-RA	159	-14.48	159	-14.48	49904	21	659	555
>>aal-miR-new3-1s	AAEL002121-RA	156	-12.63	156	-12.63	49924	21	295	67
>>aal-miR-new3-1s	AAEL002135-RA	158	-14.61	158	-14.61	49929	21	986	271
>>aal-miR-new3-1s	AAEL002160-RA	151	-14.41	151	-14.41	49948	21	306	21
>>aal-miR-new3-1s	AAEL002349-RA	152	-11.01	152	-11.01	50056	21	411	296
>>aal-miR-new3-1s	AAEL002392-RA	154	-12.01	154	-12.01	50085	21	278	11
>>aal-miR-new3-1s	AAEL002422-RA	151	-16.05	151	-16.05	50110	21	1359	1022
>>aal-miR-new3-1s	AAEL002455-RA	151	-12.28	151	-12.28	50135	21	1949	1080
>>aal-miR-new3-1s	AAEL002499-RA	153	-13.21	153	-13.21	50161	21	884	297
>>aal-miR-new3-1s	AAEL002760-RA	150	-10.74	150	-10.74	50319	21	1504	690
>>aal-miR-new3-1s	AAEL002885-RA	157	-10.25	157	-10.25	50408	21	1997	1688
>>aal-miR-new3-1s	AAEL003018-RA	154	-14.28	154	-14.28	50491	21	471	22
>>aal-miR-new3-1s	AAEL003130-RA	153	-14.96	153	-14.96	50569	21	404	170
>>aal-miR-new3-1s	AAEL003130-RB	153	-14.96	153	-14.96	50570	21	404	170
>>aal-miR-new3-1s	AAEL003130-RC	153	-14.96	153	-14.96	50571	21	404	170
>>aal-miR-new3-1s	AAEL003494-RA	154	-15.36	154	-15.36	50807	21	504	333
>>aal-miR-new3-1s	AAEL003495-RA	153	-9.14	153	-9.14	50808	21	961	121
>>aal-miR-new3-1s	AAEL003554-RA	162	-15.58	162	-15.58	50849	21	1106	113
>>aal-miR-new3-1s	AAEL003734-RA	150	-11.79	150	-11.79	50965	21	618	243
>>aal-miR-new3-1s	AAEL003758-RA	153	-10.47	153	-10.47	50981	21	493	451
>>aal-miR-new3-1s	AAEL003768-RA	150	-13.54	150	-13.54	50986	21	1301	321
>>aal-miR-new3-1s	AAEL003799-RA	154	-14.39	154	-14.39	51001	21	880	157
>>aal-miR-new3-1s	AAEL003872-RA	157	-12.13	157	-12.13	51042	21	811	249
>>aal-miR-new3-1s	AAEL003959-RA	158	-17.22	158	-17.22	51097	21	651	298
>>aal-miR-new3-1s	AAEL003972-RA	150	-11.53	150	-11.53	51105	21	1593	1253
>>aal-miR-new3-1s	AAEL004040-RA	150	-11.43	150	-11.43	51149	21	1140	321
>>aal-miR-new3-1s	AAEL004076-RA	156	-15.76	156	-15.76	51180	21	75	52
>>aal-miR-new3-1s	AAEL004095-RA	168	-15.5	168	-15.5	51198	21	325	179
>>aal-miR-new3-1s	AAEL004129-RA	158	-11.11	158	-11.11	51223	21	908	521
>>aal-miR-new3-1s	AAEL004129-RB	158	-11.11	158	-11.11	51224	21	839	452
>>aal-miR-new3-1s	AAEL004300-RA	159	-12.09	159	-12.09	51331	21	771	23
>>aal-miR-new3-1s	AAEL004315-RA	154	-14.75	154	-14.75	51344	21	134	23
>>aal-miR-new3-1s	AAEL004440-RA	153	-12.42	153	-12.42	51419	21	524	412
>>aal-miR-new3-1s	AAEL004497-RA	157	-14.2	157	-14.2	51456	21	385	220
>>aal-miR-new3-1s	AAEL004563-RA	151	-9.39	151	-9.39	51500	21	99	46
>>aal-miR-new3-1s	AAEL004653-RA	154	-19.59	154	-19.59	51556	21	1312	669
>>aal-miR-new3-1s	AAEL004668-RA	158	-17.68	158	-17.68	51564	21	1452	799
>>aal-miR-new3-1s	AAEL004688-RA	154	-10.11	154	-10.11	51573	21	1780	331
>>aal-miR-new3-1s	AAEL004849-RA	151	-11.18	151	-11.18	51659	21	392	200
>>aal-miR-new3-1s	AAEL004889-RA	170	-21.42	170	-21.42	51682	21	490	175
>>aal-miR-new3-1s	AAEL004911-RA	153	-10.84	153	-10.84	51695	21	226	79
>>aal-miR-new3-1s	AAEL004967-RA	150	-8.71	150	-8.71	51724	21	25	5
>>aal-miR-new3-1s	AAEL005018-RA	160	-9.17	160	-9.17	51762	21	280	183
>>aal-miR-new3-1s	AAEL005143-RA	157	-13.29	157	-13.29	51825	21	692	571
>>aal-miR-new3-1s	AAEL005143-RB	157	-13.29	157	-13.29	51826	21	634	513
>>aal-miR-new3-1s	AAEL005217-RA	151	-10.61	151	-10.61	51873	21	951	433
>>aal-miR-new3-1s	AAEL005273-RA	150	-11.08	150	-11.08	51913	21	877	533
>>aal-miR-new3-1s	AAEL005281-RA	150	-8.24	150	-8.24	51916	21	348	170
>>aal-miR-new3-1s	AAEL005313-RA	152	-15.66	152	-15.66	51936	21	137	99
>>aal-miR-new3-1s	AAEL005544-RA	152	-10.19	152	-10.19	52089	21	3144	691
>>aal-miR-new3-1s	AAEL005651-RA	159	-12.12	159	-12.12	52151	21	1195	1101
>>aal-miR-new3-1s	AAEL005666-RA	158	-14.45	158	-14.45	52161	21	1009	455
>>aal-miR-new3-1s	AAEL005733-RA	151	-11.34	151	-11.34	52203	21	1471	681
>>aal-miR-new3-1s	AAEL005733-RB	151	-11.34	151	-11.34	52204	21	1310	520
>>aal-miR-new3-1s	AAEL005861-RA	154	-16.07	154	-16.07	52282	21	1336	309
>>aal-miR-new3-1s	AAEL005901-RB	150	-11.27	150	-11.27	52313	21	756	257
>>aal-miR-new3-1s	AAEL005922-RA	158	-14.8	158	-14.8	52329	21	797	407
>>aal-miR-new3-1s	AAEL005962-RA	154	-12.03	154	-12.03	52357	21	295	63
>>aal-miR-new3-1s	AAEL006074-RA	151	-9.72	151	-9.72	52434	21	820	132
>>aal-miR-new3-1s	AAEL006091-RA	157	-13.78	157	-13.78	52443	21	781	32
>>aal-miR-new3-1s	AAEL006091-RC	157	-13.78	157	-13.78	52445	21	781	32
>>aal-miR-new3-1s	AAEL006308-RA	157	-12.32	157	-12.32	52579	21	1827	816
>>aal-miR-new3-1s	AAEL006331-RA	154	-8.03	154	-8.03	52600	21	216	18
>>aal-miR-new3-1s	AAEL006343-RA	151	-8.73	151	-8.73	52611	21	235	205
>>aal-miR-new3-1s	AAEL006395-RA	153	-16.27	153	-16.27	52649	21	716	26
>>aal-miR-new3-1s	AAEL006460-RA	157	-12.43	157	-12.43	52695	21	835	312
>>aal-miR-new3-1s	AAEL006478-RA	158	-14.87	158	-14.87	52705	21	496	169
>>aal-miR-new3-1s	AAEL006553-RA	150	-8.49	150	-8.49	52754	21	357	121
>>aal-miR-new3-1s	AAEL006564-RA	150	-13.33	150	-13.33	52762	21	1861	315
>>aal-miR-new3-1s	AAEL006569-RA	155	-14.43	155	-14.43	52766	21	488	147
>>aal-miR-new3-1s	AAEL006720-RA	156	-12.78	156	-12.78	52874	21	179	53
>>aal-miR-new3-1s	AAEL006978-RA	152	-10.32	152	-10.32	53035	21	185	108
>>aal-miR-new3-1s	AAEL007078-RA	163	-16.34	163	-16.34	53101	21	551	177
>>aal-miR-new3-1s	AAEL007476-RA	156	-14.24	156	-14.24	53379	21	2078	2041
>>aal-miR-new3-1s	AAEL007499-RA	155	-15.45	155	-15.45	53399	21	176	155
>>aal-miR-new3-1s	AAEL007631-RA	153	-10.55	153	-10.55	53467	21	1429	243
>>aal-miR-new3-1s	AAEL007647-RA	151	-11.7	151	-11.7	53475	21	127	47
>>aal-miR-new3-1s	AAEL007667-RA	152	-14.92	152	-14.92	53490	21	1640	1299
>>aal-miR-new3-1s	AAEL007761-RA	158	-12.27	158	-12.27	53547	21	1355	1236
>>aal-miR-new3-1s	AAEL007883-RA	151	-16.93	151	-16.93	53631	21	1561	287
>>aal-miR-new3-1s	AAEL007883-RB	151	-16.93	151	-16.93	53632	21	1561	287
>>aal-miR-new3-1s	AAEL007883-RC	151	-16.93	151	-16.93	53633	21	1561	287
>>aal-miR-new3-1s	AAEL007893-RA	155	-12.32	155	-12.32	53640	21	253	38
>>aal-miR-new3-1s	AAEL007990-RB	160	-14.59	160	-14.59	53701	21	794	390
>>aal-miR-new3-1s	AAEL008120-RA	153	-12.92	153	-12.92	53781	21	608	164
>>aal-miR-new3-1s	AAEL008228-RA	155	-15.54	155	-15.54	53846	21	527	7
>>aal-miR-new3-1s	AAEL008306-RA	165	-13.75	165	-13.75	53887	21	664	554
>>aal-miR-new3-1s	AAEL008315-RA	150	-14.21	150	-14.21	53891	21	365	173
>>aal-miR-new3-1s	AAEL008438-RA	160	-13.39	160	-13.39	53974	21	664	37
>>aal-miR-new3-1s	AAEL008468-RA	151	-13.45	151	-13.45	53991	21	400	222
>>aal-miR-new3-1s	AAEL008502-RA	151	-8.32	151	-8.32	54016	21	871	511
>>aal-miR-new3-1s	AAEL008620-RA	150	-10.18	150	-10.18	54091	21	1419	49
>>aal-miR-new3-1s	AAEL008705-RA	160	-11.96	160	-11.96	54143	21	255	146
>>aal-miR-new3-1s	AAEL008900-RA	151	-15.47	151	-15.47	54283	21	214	1
>>aal-miR-new3-1s	AAEL008902-RA	155	-17.03	155	-17.03	54284	21	2314	818
>>aal-miR-new3-1s	AAEL008936-RA	151	-11.09	151	-11.09	54305	21	674	69
>>aal-miR-new3-1s	AAEL009156-RA	153	-14.29	153	-14.29	54401	21	266	157
>>aal-miR-new3-1s	AAEL009287-RA	157	-11.84	157	-11.84	54482	21	1026	523
>>aal-miR-new3-1s	AAEL009422-RA	153	-13.53	153	-13.53	54564	21	1616	174
>>aal-miR-new3-1s	AAEL009422-RD	153	-13.53	153	-13.53	54567	21	1616	174
>>aal-miR-new3-1s	AAEL009422-RF	153	-13.53	153	-13.53	54569	21	1616	174
>>aal-miR-new3-1s	AAEL009470-RA	151	-12.19	151	-12.19	54595	21	1005	444
>>aal-miR-new3-1s	AAEL009646-RA	162	-16.33	162	-16.33	54700	21	2343	1764
>>aal-miR-new3-1s	AAEL009681-RA	154	-13	154	-13	54726	21	372	206
>>aal-miR-new3-1s	AAEL009700-RA	155	-15.21	155	-15.21	54737	21	172	26
>>aal-miR-new3-1s	AAEL009700-RB	155	-15.21	155	-15.21	54738	21	172	26
>>aal-miR-new3-1s	AAEL009863-RA	150	-12.56	150	-12.56	54837	21	852	543
>>aal-miR-new3-1s	AAEL009863-RB	150	-12.56	150	-12.56	54838	21	875	566
>>aal-miR-new3-1s	AAEL010038-RA	162	-11.4	162	-11.4	54959	21	908	750
>>aal-miR-new3-1s	AAEL010217-RA	154	-13.55	154	-13.55	55080	21	150	76
>>aal-miR-new3-1s	AAEL010312-RA	154	-9.2	154	-9.2	55148	21	282	178
>>aal-miR-new3-1s	AAEL010318-RA	150	-11.76	150	-11.76	55153	21	1855	1505
>>aal-miR-new3-1s	AAEL010318-RB	150	-11.76	150	-11.76	55154	21	1855	1505
>>aal-miR-new3-1s	AAEL010338-RA	150	-11.88	150	-11.88	55169	21	1560	142
>>aal-miR-new3-1s	AAEL010340-RA	155	-8.43	155	-8.43	55171	21	1856	1430
>>aal-miR-new3-1s	AAEL010453-RA	150	-7.99	150	-7.99	55236	21	342	43
>>aal-miR-new3-1s	AAEL010529-RA	151	-8.21	151	-8.21	55284	21	1217	351
>>aal-miR-new3-1s	AAEL010704-RA	154	-14.64	154	-14.64	55404	21	497	425
>>aal-miR-new3-1s	AAEL010903-RA	155	-10.17	155	-10.17	55541	21	168	87
>>aal-miR-new3-1s	AAEL011105-RA	155	-15.76	155	-15.76	55663	21	1630	530
>>aal-miR-new3-1s	AAEL011105-RB	155	-15.76	155	-15.76	55664	21	1630	530
>>aal-miR-new3-1s	AAEL011209-RA	155	-14.43	155	-14.43	55731	21	480	147
>>aal-miR-new3-1s	AAEL011234-RA	151	-12.48	151	-12.48	55740	21	615	551
>>aal-miR-new3-1s	AAEL011340-RB	150	-13.08	150	-13.08	55816	21	132	92
>>aal-miR-new3-1s	AAEL011368-RA	150	-12.27	150	-12.27	55833	21	283	176
>>aal-miR-new3-1s	AAEL011544-RA	150	-7.99	150	-7.99	55929	21	145	43
>>aal-miR-new3-1s	AAEL011665-RA	160	-14.32	160	-14.32	55987	21	285	1
>>aal-miR-new3-1s	AAEL011748-RA	152	-12.92	152	-12.92	56038	21	70	11
>>aal-miR-new3-1s	AAEL011779-RA	481	-46.7	174	-17.93	56058	21	943	503 487 183
>>aal-miR-new3-1s	AAEL011856-RA	150	-11.16	150	-11.16	56110	21	601	217
>>aal-miR-new3-1s	AAEL011905-RA	155	-10.99	155	-10.99	56138	21	744	518
>>aal-miR-new3-1s	AAEL012015-RA	156	-7.17	156	-7.17	56201	21	222	120
>>aal-miR-new3-1s	AAEL012071-RA	156	-14	156	-14	56230	21	660	573
>>aal-miR-new3-1s	AAEL012158-RA	154	-7.53	154	-7.53	56292	21	849	274
>>aal-miR-new3-1s	AAEL012262-RB	182	-21.25	182	-21.25	56357	21	1045	558
>>aal-miR-new3-1s	AAEL012262-RC	182	-21.25	182	-21.25	56358	21	925	438
>>aal-miR-new3-1s	AAEL012293-RA	158	-11.32	158	-11.32	56380	21	402	61
>>aal-miR-new3-1s	AAEL012897-RA	150	-11.79	150	-11.79	56705	21	624	243
>>aal-miR-new3-1s	AAEL013025-RA	161	-10.93	161	-10.93	56773	21	421	292
>>aal-miR-new3-1s	AAEL013065-RA	150	-12.66	150	-12.66	56791	21	1139	414
>>aal-miR-new3-1s	AAEL013264-RA	162	-15.3	162	-15.3	56928	21	1012	155
>>aal-miR-new3-1s	AAEL013353-RA	151	-15.07	151	-15.07	56986	21	1514	532
>>aal-miR-new3-1s	AAEL013353-RC	151	-15.07	151	-15.07	56988	21	1514	532
>>aal-miR-new3-1s	AAEL013510-RA	152	-14.84	152	-14.84	57064	21	711	385
>>aal-miR-new3-1s	AAEL013740-RA	159	-13.61	159	-13.61	57189	21	308	225
>>aal-miR-new3-1s	AAEL013783-RA	158	-13.57	158	-13.57	57215	21	67	3
>>aal-miR-new3-1s	AAEL013783-RB	158	-13.57	158	-13.57	57216	21	67	3
>>aal-miR-new3-1s	AAEL013854-RA	150	-9.85	150	-9.85	57250	21	622	495
>>aal-miR-new3-1s	AAEL013864-RA	160	-9.06	160	-9.06	57256	21	412	345
>>aal-miR-new3-1s	AAEL014012-RA	151	-11.02	151	-11.02	57354	21	993	11
>>aal-miR-new3-1s	AAEL014114-RA	157	-12.42	157	-12.42	57414	21	451	365
>>aal-miR-new3-1s	AAEL014234-RA	150	-10.19	150	-10.19	57466	21	378	193
>>aal-miR-new3-1s	AAEL014248-RA	158	-17.23	158	-17.23	57477	21	921	378
>>aal-miR-new3-1s	AAEL014286-RB	151	-14.24	151	-14.24	57500	21	1422	506
>>aal-miR-new3-1s	AAEL014294-RA	154	-13.68	154	-13.68	57504	21	682	281
>>aal-miR-new3-1s	AAEL014319-RA	151	-10.56	151	-10.56	57518	21	898	375
>>aal-miR-new3-1s	AAEL014396-RA	158	-13.57	158	-13.57	57557	21	67	3
>>aal-miR-new3-1s	AAEL014491-RA	151	-11.4	151	-11.4	57589	21	1160	911
>>aal-miR-new3-1s	AAEL014512-RA	154	-14.56	154	-14.56	57606	21	1196	855
>>aal-miR-new3-1s	AAEL014816-RA	157	-12.82	157	-12.82	57735	21	889	277
>>aal-miR-new3-1s	AAEL014852-RA	151	-13.5	151	-13.5	57757	21	477	118
>>aal-miR-new3-1s	AAEL015494-RA	150	-13.45	150	-13.45	57998	21	569	217
>>aal-miR-new3-1s	AAEL015494-RB	150	-13.45	150	-13.45	57999	21	569	217
>>aal-miR-new3-1s	AAEL017098-RA	171	-12.4	171	-12.4	58134	21	2173	1669
>>aal-miR-new3-1s	AAEL017144-RA	150	-9.5	150	-9.5	58152	21	1020	294
>>aal-miR-new3-1s	AAEL017148-RA	151	-16.66	151	-16.66	58156	21	181	96
>>aal-miR-new3-1s	AAEL017239-RA	167	-14.58	167	-14.58	58193	21	651	58
>>aal-miR-new3-1s	AAEL017503-RA	154	-10.35	154	-10.35	58322	21	400	136
>>aal-miR-new3-1s	AAEL017573-RA	160	-17.32	160	-17.32	58356	21	1305	994
>>aal-miR-new3-2	AAEL000856-RA	158	-16.96	158	-16.96	58871	22	1373	47
>>aal-miR-new3-2	AAEL001583-RA	168	-24.5	168	-24.5	59316	22	602	206
>>aal-miR-new3-2	AAEL001653-RA	150	-16.76	150	-16.76	59371	22	211	21
>>aal-miR-new3-2	AAEL001668-RA	157	-16.22	157	-16.22	59379	22	408	262
>>aal-miR-new3-2	AAEL002174-RA	152	-17.28	152	-17.28	59680	22	136	75
>>aal-miR-new3-2	AAEL002183-RA	166	-17.15	166	-17.15	59686	22	239	25
>>aal-miR-new3-2	AAEL002557-RA	159	-17.32	159	-17.32	59929	22	1880	358
>>aal-miR-new3-2	AAEL003497-RA	160	-20.31	160	-20.31	60536	22	563	238
>>aal-miR-new3-2	AAEL003957-RA	153	-16.05	153	-16.05	60820	22	815	414
>>aal-miR-new3-2	AAEL003957-RB	153	-16.05	153	-16.05	60821	22	815	414
>>aal-miR-new3-2	AAEL003957-RC	153	-16.05	153	-16.05	60822	22	815	414
>>aal-miR-new3-2	AAEL004154-RA	155	-19.85	155	-19.85	60972	22	927	662
>>aal-miR-new3-2	AAEL004276-RA	151	-16.51	151	-16.51	61039	22	402	49
>>aal-miR-new3-2	AAEL004338-RA	152	-14.28	152	-14.28	61087	22	763	495
>>aal-miR-new3-2	AAEL004688-RA	151	-15.78	151	-15.78	61299	22	1780	369
>>aal-miR-new3-2	AAEL004930-RA	151	-16.82	151	-16.82	61429	22	1110	675
>>aal-miR-new3-2	AAEL005386-RA	160	-18.34	160	-18.34	61699	22	426	236
>>aal-miR-new3-2	AAEL005515-RE	151	-16.5	151	-16.5	61798	22	3548	1810
>>aal-miR-new3-2	AAEL005813-RA	153	-19.62	153	-19.62	61979	22	958	409
>>aal-miR-new3-2	AAEL006087-RA	150	-12.61	150	-12.61	62166	22	896	198
>>aal-miR-new3-2	AAEL006253-RA	155	-13.7	155	-13.7	62271	22	261	200
>>aal-miR-new3-2	AAEL006314-RA	157	-23.75	157	-23.75	62310	22	485	157
>>aal-miR-new3-2	AAEL006589-RA	150	-16.02	150	-16.02	62514	22	1726	152
>>aal-miR-new3-2	AAEL006684-RA	151	-17.14	151	-17.14	62577	22	988	521
>>aal-miR-new3-2	AAEL006977-RA	160	-22.75	160	-22.75	62760	22	651	31
>>aal-miR-new3-2	AAEL007018-RA	155	-17.27	155	-17.27	62784	22	759	710
>>aal-miR-new3-2	AAEL007218-RA	155	-21.42	155	-21.42	62923	22	498	394
>>aal-miR-new3-2	AAEL007761-RA	157	-15.5	157	-15.5	63273	22	1355	70
>>aal-miR-new3-2	AAEL008461-RA	150	-22.11	150	-22.11	63711	22	1020	802
>>aal-miR-new3-2	AAEL008882-RA	160	-19.49	160	-19.49	64002	22	342	64
>>aal-miR-new3-2	AAEL008894-RA	151	-21.61	151	-21.61	64005	22	441	363
>>aal-miR-new3-2	AAEL008902-RA	155	-19.73	155	-19.73	64010	22	2314	1546
>>aal-miR-new3-2	AAEL009614-RA	154	-15.92	154	-15.92	64403	22	388	324
>>aal-miR-new3-2	AAEL009647-RA	159	-17.71	159	-17.71	64427	22	354	209
>>aal-miR-new3-2	AAEL010205-RA	155	-18.09	155	-18.09	64796	22	1044	893
>>aal-miR-new3-2	AAEL010205-RB	155	-18.09	155	-18.09	64797	22	1044	893
>>aal-miR-new3-2	AAEL010205-RC	155	-18.09	155	-18.09	64798	22	1044	893
>>aal-miR-new3-2	AAEL010205-RD	155	-18.09	155	-18.09	64799	22	1044	893
>>aal-miR-new3-2	AAEL010205-RE	155	-18.09	155	-18.09	64800	22	1044	893
>>aal-miR-new3-2	AAEL010205-RF	155	-18.09	155	-18.09	64801	22	1044	893
>>aal-miR-new3-2	AAEL010292-RA	161	-19.69	161	-19.69	64859	22	878	254
>>aal-miR-new3-2	AAEL010440-RA	151	-19.76	151	-19.76	64957	22	923	398
>>aal-miR-new3-2	AAEL011171-RA	154	-14.43	154	-14.43	65433	22	537	430
>>aal-miR-new3-2	AAEL011394-RA	150	-18.52	150	-18.52	65578	22	680	46
>>aal-miR-new3-2	AAEL011892-RA	153	-15.83	153	-15.83	65857	22	795	696
>>aal-miR-new3-2	AAEL012335-RA	151	-18.51	151	-18.51	66126	22	576	348
>>aal-miR-new3-2	AAEL013060-RA	159	-20.96	159	-20.96	66513	22	661	129
>>aal-miR-new3-2	AAEL013062-RA	150	-18.2	150	-18.2	66515	22	566	100
>>aal-miR-new3-2	AAEL013134-RA	150	-22.08	150	-22.08	66566	22	84	11
>>aal-miR-new3-2	AAEL013863-RA	162	-15.27	162	-15.27	66981	22	1990	1751
>>aal-miR-new3-2	AAEL014294-RA	150	-18.52	150	-18.52	67230	22	682	46
>>aal-miR-new3-2	AAEL014625-RA	152	-14.69	152	-14.69	67383	22	452	152
>>aal-miR-new3-2	AAEL014927-RA	167	-20.49	167	-20.49	67522	22	785	680
>>aal-miR-new3-2	AAEL015458-RA	150	-20.36	150	-20.36	67716	22	123	3
>>aal-miR-new3-2	AAEL015541-RA	159	-17.71	159	-17.71	67738	22	354	205
>>aal-miR-new3-2	AAEL017276-RA	157	-17.56	157	-17.56	67947	22	913	423
>>aal-miR-new3-2s	AAEL000077-RA	150	-14.27	150	-14.27	68127	21	432	88
>>aal-miR-new3-2s	AAEL000184-RA	156	-8.54	156	-8.54	68182	21	883	116
>>aal-miR-new3-2s	AAEL000264-RA	160	-11.54	160	-11.54	68230	21	93	14
>>aal-miR-new3-2s	AAEL000276-RA	154	-11.6	154	-11.6	68238	21	383	83
>>aal-miR-new3-2s	AAEL000297-RA	150	-13.28	150	-13.28	68251	21	597	181
>>aal-miR-new3-2s	AAEL000369-RA	152	-8.5	152	-8.5	68293	21	417	396
>>aal-miR-new3-2s	AAEL000485-RA	162	-11.71	162	-11.71	68377	21	712	526
>>aal-miR-new3-2s	AAEL000485-RB	162	-11.71	162	-11.71	68378	21	364	178
>>aal-miR-new3-2s	AAEL000574-RA	152	-13.95	152	-13.95	68424	21	852	458
>>aal-miR-new3-2s	AAEL000763-RA	159	-10.69	159	-10.69	68543	21	513	36
>>aal-miR-new3-2s	AAEL000794-RA	150	-16.22	150	-16.22	68560	21	1187	318
>>aal-miR-new3-2s	AAEL001032-RA	154	-13.8	154	-13.8	68701	21	274	163
>>aal-miR-new3-2s	AAEL001082-RA	150	-11.93	150	-11.93	68725	21	980	871
>>aal-miR-new3-2s	AAEL001113-RA	157	-9.17	157	-9.17	68749	21	893	735
>>aal-miR-new3-2s	AAEL001204-RA	168	-14.01	168	-14.01	68808	21	261	1
>>aal-miR-new3-2s	AAEL001239-RA	156	-16.17	156	-16.17	68823	21	387	126
>>aal-miR-new3-2s	AAEL001279-RB	153	-13.53	153	-13.53	68847	21	204	173
>>aal-miR-new3-2s	AAEL001357-RA	157	-12.37	157	-12.37	68902	21	1169	258
>>aal-miR-new3-2s	AAEL001409-RA	157	-13.89	157	-13.89	68939	21	1292	230
>>aal-miR-new3-2s	AAEL001411-RA	153	-12.07	153	-12.07	68940	21	1266	903
>>aal-miR-new3-2s	AAEL001472-RA	150	-7	150	-7	68979	21	1275	970
>>aal-miR-new3-2s	AAEL001515-RA	150	-17.45	150	-17.45	69005	21	419	232
>>aal-miR-new3-2s	AAEL001554-RA	152	-12.85	152	-12.85	69026	21	264	241
>>aal-miR-new3-2s	AAEL001589-RA	159	-13.61	159	-13.61	69048	21	732	225
>>aal-miR-new3-2s	AAEL001604-RA	155	-12.99	155	-12.99	69063	21	812	70
>>aal-miR-new3-2s	AAEL001709-RA	152	-9.41	152	-9.41	69124	21	1474	228
>>aal-miR-new3-2s	AAEL001875-RA	153	-12.02	153	-12.02	69222	21	1320	442
>>aal-miR-new3-2s	AAEL001881-RA	164	-13.56	164	-13.56	69224	21	394	318
>>aal-miR-new3-2s	AAEL001898-RA	152	-11.13	152	-11.13	69242	21	921	132
>>aal-miR-new3-2s	AAEL001921-RA	151	-10.6	151	-10.6	69257	21	2424	1713
>>aal-miR-new3-2s	AAEL002091-RA	159	-14.48	159	-14.48	69356	21	659	555
>>aal-miR-new3-2s	AAEL002121-RA	156	-12.63	156	-12.63	69376	21	295	67
>>aal-miR-new3-2s	AAEL002135-RA	158	-14.61	158	-14.61	69381	21	986	271
>>aal-miR-new3-2s	AAEL002160-RA	151	-14.41	151	-14.41	69400	21	306	21
>>aal-miR-new3-2s	AAEL002349-RA	152	-11.01	152	-11.01	69508	21	411	296
>>aal-miR-new3-2s	AAEL002392-RA	154	-12.01	154	-12.01	69537	21	278	11
>>aal-miR-new3-2s	AAEL002422-RA	151	-16.05	151	-16.05	69562	21	1359	1022
>>aal-miR-new3-2s	AAEL002455-RA	151	-12.28	151	-12.28	69587	21	1949	1080
>>aal-miR-new3-2s	AAEL002499-RA	153	-13.21	153	-13.21	69613	21	884	297
>>aal-miR-new3-2s	AAEL002760-RA	150	-10.74	150	-10.74	69771	21	1504	690
>>aal-miR-new3-2s	AAEL002885-RA	157	-10.25	157	-10.25	69860	21	1997	1688
>>aal-miR-new3-2s	AAEL003018-RA	154	-14.28	154	-14.28	69943	21	471	22
>>aal-miR-new3-2s	AAEL003130-RA	153	-14.96	153	-14.96	70021	21	404	170
>>aal-miR-new3-2s	AAEL003130-RB	153	-14.96	153	-14.96	70022	21	404	170
>>aal-miR-new3-2s	AAEL003130-RC	153	-14.96	153	-14.96	70023	21	404	170
>>aal-miR-new3-2s	AAEL003494-RA	154	-15.36	154	-15.36	70259	21	504	333
>>aal-miR-new3-2s	AAEL003495-RA	153	-9.14	153	-9.14	70260	21	961	121
>>aal-miR-new3-2s	AAEL003554-RA	162	-15.58	162	-15.58	70301	21	1106	113
>>aal-miR-new3-2s	AAEL003734-RA	150	-11.79	150	-11.79	70417	21	618	243
>>aal-miR-new3-2s	AAEL003758-RA	153	-10.47	153	-10.47	70433	21	493	451
>>aal-miR-new3-2s	AAEL003768-RA	150	-13.54	150	-13.54	70438	21	1301	321
>>aal-miR-new3-2s	AAEL003799-RA	154	-14.39	154	-14.39	70453	21	880	157
>>aal-miR-new3-2s	AAEL003872-RA	157	-12.13	157	-12.13	70494	21	811	249
>>aal-miR-new3-2s	AAEL003959-RA	158	-17.22	158	-17.22	70549	21	651	298
>>aal-miR-new3-2s	AAEL003972-RA	150	-11.53	150	-11.53	70557	21	1593	1253
>>aal-miR-new3-2s	AAEL004040-RA	150	-11.43	150	-11.43	70601	21	1140	321
>>aal-miR-new3-2s	AAEL004076-RA	156	-15.76	156	-15.76	70632	21	75	52
>>aal-miR-new3-2s	AAEL004095-RA	168	-15.5	168	-15.5	70650	21	325	179
>>aal-miR-new3-2s	AAEL004129-RA	158	-11.11	158	-11.11	70675	21	908	521
>>aal-miR-new3-2s	AAEL004129-RB	158	-11.11	158	-11.11	70676	21	839	452
>>aal-miR-new3-2s	AAEL004300-RA	159	-12.09	159	-12.09	70783	21	771	23
>>aal-miR-new3-2s	AAEL004315-RA	154	-14.75	154	-14.75	70796	21	134	23
>>aal-miR-new3-2s	AAEL004440-RA	153	-12.42	153	-12.42	70871	21	524	412
>>aal-miR-new3-2s	AAEL004497-RA	157	-14.2	157	-14.2	70908	21	385	220
>>aal-miR-new3-2s	AAEL004563-RA	151	-9.39	151	-9.39	70952	21	99	46
>>aal-miR-new3-2s	AAEL004653-RA	154	-19.59	154	-19.59	71008	21	1312	669
>>aal-miR-new3-2s	AAEL004668-RA	158	-17.68	158	-17.68	71016	21	1452	799
>>aal-miR-new3-2s	AAEL004688-RA	154	-10.11	154	-10.11	71025	21	1780	331
>>aal-miR-new3-2s	AAEL004849-RA	151	-11.18	151	-11.18	71111	21	392	200
>>aal-miR-new3-2s	AAEL004889-RA	170	-21.42	170	-21.42	71134	21	490	175
>>aal-miR-new3-2s	AAEL004911-RA	153	-10.84	153	-10.84	71147	21	226	79
>>aal-miR-new3-2s	AAEL004967-RA	150	-8.71	150	-8.71	71176	21	25	5
>>aal-miR-new3-2s	AAEL005018-RA	160	-9.17	160	-9.17	71214	21	280	183
>>aal-miR-new3-2s	AAEL005143-RA	157	-13.29	157	-13.29	71277	21	692	571
>>aal-miR-new3-2s	AAEL005143-RB	157	-13.29	157	-13.29	71278	21	634	513
>>aal-miR-new3-2s	AAEL005217-RA	151	-10.61	151	-10.61	71325	21	951	433
>>aal-miR-new3-2s	AAEL005273-RA	150	-11.08	150	-11.08	71365	21	877	533
>>aal-miR-new3-2s	AAEL005281-RA	150	-8.24	150	-8.24	71368	21	348	170
>>aal-miR-new3-2s	AAEL005313-RA	152	-15.66	152	-15.66	71388	21	137	99
>>aal-miR-new3-2s	AAEL005544-RA	152	-10.19	152	-10.19	71541	21	3144	691
>>aal-miR-new3-2s	AAEL005651-RA	159	-12.12	159	-12.12	71603	21	1195	1101
>>aal-miR-new3-2s	AAEL005666-RA	158	-14.45	158	-14.45	71613	21	1009	455
>>aal-miR-new3-2s	AAEL005733-RA	151	-11.34	151	-11.34	71655	21	1471	681
>>aal-miR-new3-2s	AAEL005733-RB	151	-11.34	151	-11.34	71656	21	1310	520
>>aal-miR-new3-2s	AAEL005861-RA	154	-16.07	154	-16.07	71734	21	1336	309
>>aal-miR-new3-2s	AAEL005901-RB	150	-11.27	150	-11.27	71765	21	756	257
>>aal-miR-new3-2s	AAEL005922-RA	158	-14.8	158	-14.8	71781	21	797	407
>>aal-miR-new3-2s	AAEL005962-RA	154	-12.03	154	-12.03	71809	21	295	63
>>aal-miR-new3-2s	AAEL006074-RA	151	-9.72	151	-9.72	71886	21	820	132
>>aal-miR-new3-2s	AAEL006091-RA	157	-13.78	157	-13.78	71895	21	781	32
>>aal-miR-new3-2s	AAEL006091-RC	157	-13.78	157	-13.78	71897	21	781	32
>>aal-miR-new3-2s	AAEL006308-RA	157	-12.32	157	-12.32	72031	21	1827	816
>>aal-miR-new3-2s	AAEL006331-RA	154	-8.03	154	-8.03	72052	21	216	18
>>aal-miR-new3-2s	AAEL006343-RA	151	-8.73	151	-8.73	72063	21	235	205
>>aal-miR-new3-2s	AAEL006395-RA	153	-16.27	153	-16.27	72101	21	716	26
>>aal-miR-new3-2s	AAEL006460-RA	157	-12.43	157	-12.43	72147	21	835	312
>>aal-miR-new3-2s	AAEL006478-RA	158	-14.87	158	-14.87	72157	21	496	169
>>aal-miR-new3-2s	AAEL006553-RA	150	-8.49	150	-8.49	72206	21	357	121
>>aal-miR-new3-2s	AAEL006564-RA	150	-13.33	150	-13.33	72214	21	1861	315
>>aal-miR-new3-2s	AAEL006569-RA	155	-14.43	155	-14.43	72218	21	488	147
>>aal-miR-new3-2s	AAEL006720-RA	156	-12.78	156	-12.78	72326	21	179	53
>>aal-miR-new3-2s	AAEL006978-RA	152	-10.32	152	-10.32	72487	21	185	108
>>aal-miR-new3-2s	AAEL007078-RA	163	-16.34	163	-16.34	72553	21	551	177
>>aal-miR-new3-2s	AAEL007476-RA	156	-14.24	156	-14.24	72831	21	2078	2041
>>aal-miR-new3-2s	AAEL007499-RA	155	-15.45	155	-15.45	72851	21	176	155
>>aal-miR-new3-2s	AAEL007631-RA	153	-10.55	153	-10.55	72919	21	1429	243
>>aal-miR-new3-2s	AAEL007647-RA	151	-11.7	151	-11.7	72927	21	127	47
>>aal-miR-new3-2s	AAEL007667-RA	152	-14.92	152	-14.92	72942	21	1640	1299
>>aal-miR-new3-2s	AAEL007761-RA	158	-12.27	158	-12.27	72999	21	1355	1236
>>aal-miR-new3-2s	AAEL007883-RA	151	-16.93	151	-16.93	73083	21	1561	287
>>aal-miR-new3-2s	AAEL007883-RB	151	-16.93	151	-16.93	73084	21	1561	287
>>aal-miR-new3-2s	AAEL007883-RC	151	-16.93	151	-16.93	73085	21	1561	287
>>aal-miR-new3-2s	AAEL007893-RA	155	-12.32	155	-12.32	73092	21	253	38
>>aal-miR-new3-2s	AAEL007990-RB	160	-14.59	160	-14.59	73153	21	794	390
>>aal-miR-new3-2s	AAEL008120-RA	153	-12.92	153	-12.92	73233	21	608	164
>>aal-miR-new3-2s	AAEL008228-RA	155	-15.54	155	-15.54	73298	21	527	7
>>aal-miR-new3-2s	AAEL008306-RA	165	-13.75	165	-13.75	73339	21	664	554
>>aal-miR-new3-2s	AAEL008315-RA	150	-14.21	150	-14.21	73343	21	365	173
>>aal-miR-new3-2s	AAEL008438-RA	160	-13.39	160	-13.39	73426	21	664	37
>>aal-miR-new3-2s	AAEL008468-RA	151	-13.45	151	-13.45	73443	21	400	222
>>aal-miR-new3-2s	AAEL008502-RA	151	-8.32	151	-8.32	73468	21	871	511
>>aal-miR-new3-2s	AAEL008620-RA	150	-10.18	150	-10.18	73543	21	1419	49
>>aal-miR-new3-2s	AAEL008705-RA	160	-11.96	160	-11.96	73595	21	255	146
>>aal-miR-new3-2s	AAEL008900-RA	151	-15.47	151	-15.47	73735	21	214	1
>>aal-miR-new3-2s	AAEL008902-RA	155	-17.03	155	-17.03	73736	21	2314	818
>>aal-miR-new3-2s	AAEL008936-RA	151	-11.09	151	-11.09	73757	21	674	69
>>aal-miR-new3-2s	AAEL009156-RA	153	-14.29	153	-14.29	73853	21	266	157
>>aal-miR-new3-2s	AAEL009287-RA	157	-11.84	157	-11.84	73934	21	1026	523
>>aal-miR-new3-2s	AAEL009422-RA	153	-13.53	153	-13.53	74016	21	1616	174
>>aal-miR-new3-2s	AAEL009422-RD	153	-13.53	153	-13.53	74019	21	1616	174
>>aal-miR-new3-2s	AAEL009422-RF	153	-13.53	153	-13.53	74021	21	1616	174
>>aal-miR-new3-2s	AAEL009470-RA	151	-12.19	151	-12.19	74047	21	1005	444
>>aal-miR-new3-2s	AAEL009646-RA	162	-16.33	162	-16.33	74152	21	2343	1764
>>aal-miR-new3-2s	AAEL009681-RA	154	-13	154	-13	74178	21	372	206
>>aal-miR-new3-2s	AAEL009700-RA	155	-15.21	155	-15.21	74189	21	172	26
>>aal-miR-new3-2s	AAEL009700-RB	155	-15.21	155	-15.21	74190	21	172	26
>>aal-miR-new3-2s	AAEL009863-RA	150	-12.56	150	-12.56	74289	21	852	543
>>aal-miR-new3-2s	AAEL009863-RB	150	-12.56	150	-12.56	74290	21	875	566
>>aal-miR-new3-2s	AAEL010038-RA	162	-11.4	162	-11.4	74411	21	908	750
>>aal-miR-new3-2s	AAEL010217-RA	154	-13.55	154	-13.55	74532	21	150	76
>>aal-miR-new3-2s	AAEL010312-RA	154	-9.2	154	-9.2	74600	21	282	178
>>aal-miR-new3-2s	AAEL010318-RA	150	-11.76	150	-11.76	74605	21	1855	1505
>>aal-miR-new3-2s	AAEL010318-RB	150	-11.76	150	-11.76	74606	21	1855	1505
>>aal-miR-new3-2s	AAEL010338-RA	150	-11.88	150	-11.88	74621	21	1560	142
>>aal-miR-new3-2s	AAEL010340-RA	155	-8.43	155	-8.43	74623	21	1856	1430
>>aal-miR-new3-2s	AAEL010453-RA	150	-7.99	150	-7.99	74688	21	342	43
>>aal-miR-new3-2s	AAEL010529-RA	151	-8.21	151	-8.21	74736	21	1217	351
>>aal-miR-new3-2s	AAEL010704-RA	154	-14.64	154	-14.64	74856	21	497	425
>>aal-miR-new3-2s	AAEL010903-RA	155	-10.17	155	-10.17	74993	21	168	87
>>aal-miR-new3-2s	AAEL011105-RA	155	-15.76	155	-15.76	75115	21	1630	530
>>aal-miR-new3-2s	AAEL011105-RB	155	-15.76	155	-15.76	75116	21	1630	530
>>aal-miR-new3-2s	AAEL011209-RA	155	-14.43	155	-14.43	75183	21	480	147
>>aal-miR-new3-2s	AAEL011234-RA	151	-12.48	151	-12.48	75192	21	615	551
>>aal-miR-new3-2s	AAEL011340-RB	150	-13.08	150	-13.08	75268	21	132	92
>>aal-miR-new3-2s	AAEL011368-RA	150	-12.27	150	-12.27	75285	21	283	176
>>aal-miR-new3-2s	AAEL011544-RA	150	-7.99	150	-7.99	75381	21	145	43
>>aal-miR-new3-2s	AAEL011665-RA	160	-14.32	160	-14.32	75439	21	285	1
>>aal-miR-new3-2s	AAEL011748-RA	152	-12.92	152	-12.92	75490	21	70	11
>>aal-miR-new3-2s	AAEL011779-RA	481	-46.7	174	-17.93	75510	21	943	503 487 183
>>aal-miR-new3-2s	AAEL011856-RA	150	-11.16	150	-11.16	75562	21	601	217
>>aal-miR-new3-2s	AAEL011905-RA	155	-10.99	155	-10.99	75590	21	744	518
>>aal-miR-new3-2s	AAEL012015-RA	156	-7.17	156	-7.17	75653	21	222	120
>>aal-miR-new3-2s	AAEL012071-RA	156	-14	156	-14	75682	21	660	573
>>aal-miR-new3-2s	AAEL012158-RA	154	-7.53	154	-7.53	75744	21	849	274
>>aal-miR-new3-2s	AAEL012262-RB	182	-21.25	182	-21.25	75809	21	1045	558
>>aal-miR-new3-2s	AAEL012262-RC	182	-21.25	182	-21.25	75810	21	925	438
>>aal-miR-new3-2s	AAEL012293-RA	158	-11.32	158	-11.32	75832	21	402	61
>>aal-miR-new3-2s	AAEL012897-RA	150	-11.79	150	-11.79	76157	21	624	243
>>aal-miR-new3-2s	AAEL013025-RA	161	-10.93	161	-10.93	76225	21	421	292
>>aal-miR-new3-2s	AAEL013065-RA	150	-12.66	150	-12.66	76243	21	1139	414
>>aal-miR-new3-2s	AAEL013264-RA	162	-15.3	162	-15.3	76380	21	1012	155
>>aal-miR-new3-2s	AAEL013353-RA	151	-15.07	151	-15.07	76438	21	1514	532
>>aal-miR-new3-2s	AAEL013353-RC	151	-15.07	151	-15.07	76440	21	1514	532
>>aal-miR-new3-2s	AAEL013510-RA	152	-14.84	152	-14.84	76516	21	711	385
>>aal-miR-new3-2s	AAEL013740-RA	159	-13.61	159	-13.61	76641	21	308	225
>>aal-miR-new3-2s	AAEL013783-RA	158	-13.57	158	-13.57	76667	21	67	3
>>aal-miR-new3-2s	AAEL013783-RB	158	-13.57	158	-13.57	76668	21	67	3
>>aal-miR-new3-2s	AAEL013854-RA	150	-9.85	150	-9.85	76702	21	622	495
>>aal-miR-new3-2s	AAEL013864-RA	160	-9.06	160	-9.06	76708	21	412	345
>>aal-miR-new3-2s	AAEL014012-RA	151	-11.02	151	-11.02	76806	21	993	11
>>aal-miR-new3-2s	AAEL014114-RA	157	-12.42	157	-12.42	76866	21	451	365
>>aal-miR-new3-2s	AAEL014234-RA	150	-10.19	150	-10.19	76918	21	378	193
>>aal-miR-new3-2s	AAEL014248-RA	158	-17.23	158	-17.23	76929	21	921	378
>>aal-miR-new3-2s	AAEL014286-RB	151	-14.24	151	-14.24	76952	21	1422	506
>>aal-miR-new3-2s	AAEL014294-RA	154	-13.68	154	-13.68	76956	21	682	281
>>aal-miR-new3-2s	AAEL014319-RA	151	-10.56	151	-10.56	76970	21	898	375
>>aal-miR-new3-2s	AAEL014396-RA	158	-13.57	158	-13.57	77009	21	67	3
>>aal-miR-new3-2s	AAEL014491-RA	151	-11.4	151	-11.4	77041	21	1160	911
>>aal-miR-new3-2s	AAEL014512-RA	154	-14.56	154	-14.56	77058	21	1196	855
>>aal-miR-new3-2s	AAEL014816-RA	157	-12.82	157	-12.82	77187	21	889	277
>>aal-miR-new3-2s	AAEL014852-RA	151	-13.5	151	-13.5	77209	21	477	118
>>aal-miR-new3-2s	AAEL015494-RA	150	-13.45	150	-13.45	77450	21	569	217
>>aal-miR-new3-2s	AAEL015494-RB	150	-13.45	150	-13.45	77451	21	569	217
>>aal-miR-new3-2s	AAEL017098-RA	171	-12.4	171	-12.4	77586	21	2173	1669
>>aal-miR-new3-2s	AAEL017144-RA	150	-9.5	150	-9.5	77604	21	1020	294
>>aal-miR-new3-2s	AAEL017148-RA	151	-16.66	151	-16.66	77608	21	181	96
>>aal-miR-new3-2s	AAEL017239-RA	167	-14.58	167	-14.58	77645	21	651	58
>>aal-miR-new3-2s	AAEL017503-RA	154	-10.35	154	-10.35	77774	21	400	136
>>aal-miR-new3-2s	AAEL017573-RA	160	-17.32	160	-17.32	77808	21	1305	994
>>aal-miR-new4	AAEL000080-RA	152	-11.8	152	-11.8	77855	21	404	292
>>aal-miR-new4	AAEL000084-RA	151	-16.91	151	-16.91	77857	21	769	67
>>aal-miR-new4	AAEL000471-RA	157	-10.71	157	-10.71	78091	21	1670	524
>>aal-miR-new4	AAEL000574-RA	150	-17.72	150	-17.72	78150	21	852	612
>>aal-miR-new4	AAEL000713-RA	163	-11.17	163	-11.17	78229	21	1456	883
>>aal-miR-new4	AAEL000749-RA	150	-7.55	150	-7.55	78255	21	645	54
>>aal-miR-new4	AAEL000781-RA	151	-10.92	151	-10.92	78277	21	136	93
>>aal-miR-new4	AAEL000932-RA	153	-12.32	153	-12.32	78352	21	553	381
>>aal-miR-new4	AAEL000973-RA	153	-11.98	153	-11.98	78386	21	1003	887
>>aal-miR-new4	AAEL000984-RA	161	-16.69	161	-16.69	78397	21	1012	561
>>aal-miR-new4	AAEL001201-RA	151	-10.38	151	-10.38	78532	21	768	650
>>aal-miR-new4	AAEL001372-RB	150	-12.03	150	-12.03	78640	21	183	128
>>aal-miR-new4	AAEL001395-RA	151	-11.61	151	-11.61	78655	21	478	168
>>aal-miR-new4	AAEL001409-RA	153	-10.96	153	-10.96	78665	21	1292	132
>>aal-miR-new4	AAEL001411-RA	155	-14.05	155	-14.05	78666	21	1266	709
>>aal-miR-new4	AAEL001623-RA	150	-12.35	150	-12.35	78804	21	453	345
>>aal-miR-new4	AAEL001791-RA	158	-12.21	158	-12.21	78889	21	457	72
>>aal-miR-new4	AAEL001917-RA	150	-12.6	150	-12.6	78979	21	82	49
>>aal-miR-new4	AAEL001953-RA	150	-6.96	150	-6.96	79008	21	147	26
>>aal-miR-new4	AAEL001968-RB	155	-14.03	155	-14.03	79018	21	1043	120
>>aal-miR-new4	AAEL002048-RA	153	-12.9	153	-12.9	79052	21	764	105
>>aal-miR-new4	AAEL002175-RA	150	-9.04	150	-9.04	79133	21	509	122
>>aal-miR-new4	AAEL002271-RA	159	-16.89	159	-16.89	79180	21	889	197
>>aal-miR-new4	AAEL002371-RA	159	-9.47	159	-9.47	79245	21	59	25
>>aal-miR-new4	AAEL002371-RB	159	-9.47	159	-9.47	79246	21	59	25
>>aal-miR-new4	AAEL002475-RA	155	-9.81	155	-9.81	79327	21	1022	768
>>aal-miR-new4	AAEL002607-RA	151	-10.62	151	-10.62	79412	21	864	762
>>aal-miR-new4	AAEL002761-RC	150	-9.96	150	-9.96	79500	21	742	252
>>aal-miR-new4	AAEL002761-RG	150	-9.96	150	-9.96	79504	21	742	252
>>aal-miR-new4	AAEL002761-RH	150	-9.96	150	-9.96	79505	21	742	252
>>aal-miR-new4	AAEL002766-RA	155	-10.68	155	-10.68	79508	21	369	178
>>aal-miR-new4	AAEL002777-RA	161	-14.08	161	-14.08	79516	21	265	227
>>aal-miR-new4	AAEL002781-RB	160	-10.38	160	-10.38	79519	21	655	621
>>aal-miR-new4	AAEL002879-RA	150	-9.3	150	-9.3	79583	21	1287	912
>>aal-miR-new4	AAEL002999-RA	151	-12.38	151	-12.38	79658	21	730	143
>>aal-miR-new4	AAEL003022-RA	156	-14.17	156	-14.17	79671	21	1173	1121
>>aal-miR-new4	AAEL003052-RA	154	-10.31	154	-10.31	79687	21	693	413
>>aal-miR-new4	AAEL003057-RA	154	-14.01	154	-14.01	79695	21	362	277
>>aal-miR-new4	AAEL003057-RB	154	-13.44	154	-13.44	79696	21	83	1
>>aal-miR-new4	AAEL003105-RA	151	-17.19	151	-17.19	79728	21	1949	642
>>aal-miR-new4	AAEL003269-RA	158	-10.67	158	-10.67	79839	21	554	326
>>aal-miR-new4	AAEL003388-RA	154	-11.39	154	-11.39	79911	21	1378	963
>>aal-miR-new4	AAEL003434-RA	158	-16.31	158	-16.31	79944	21	1215	101
>>aal-miR-new4	AAEL003503-RA	153	-13.88	153	-13.88	79991	21	1422	605
>>aal-miR-new4	AAEL003527-RA	150	-7.96	150	-7.96	80011	21	19	1
>>aal-miR-new4	AAEL003600-RA	152	-21.23	152	-21.23	80058	21	75	18
>>aal-miR-new4	AAEL003750-RA	152	-12.51	152	-12.51	80152	21	591	186
>>aal-miR-new4	AAEL003750-RB	152	-12.51	152	-12.51	80153	21	687	282
>>aal-miR-new4	AAEL003817-RA	162	-13.47	162	-13.47	80192	21	658	24
>>aal-miR-new4	AAEL003881-RA	160	-12.67	160	-12.67	80229	21	171	62
>>aal-miR-new4	AAEL003972-RA	154	-9.6	154	-9.6	80283	21	1593	1134
>>aal-miR-new4	AAEL004042-RA	152	-8.37	152	-8.37	80329	21	524	31
>>aal-miR-new4	AAEL004042-RB	152	-8.37	152	-8.37	80330	21	524	31
>>aal-miR-new4	AAEL004042-RC	152	-8.37	152	-8.37	80331	21	524	31
>>aal-miR-new4	AAEL004128-RA	150	-15.35	150	-15.35	80400	21	448	235
>>aal-miR-new4	AAEL004129-RA	154	-17.28	154	-17.28	80401	21	908	218
>>aal-miR-new4	AAEL004129-RB	154	-17.28	154	-17.28	80402	21	839	218
>>aal-miR-new4	AAEL004148-RA	160	-15.47	160	-15.47	80416	21	504	250
>>aal-miR-new4	AAEL004263-RA	150	-12.7	150	-12.7	80483	21	178	9
>>aal-miR-new4	AAEL004297-RA	158	-9.88	158	-9.88	80507	21	1096	693
>>aal-miR-new4	AAEL004365-RA	155	-12	155	-12	80557	21	134	24
>>aal-miR-new4	AAEL004395-RA	158	-12.45	158	-12.45	80569	21	392	54
>>aal-miR-new4	AAEL004417-RA	154	-14.42	154	-14.42	80578	21	312	234
>>aal-miR-new4	AAEL004474-RA	153	-8.93	153	-8.93	80619	21	399	175
>>aal-miR-new4	AAEL004694-RA	155	-11.89	155	-11.89	80756	21	153	52
>>aal-miR-new4	AAEL004710-RA	150	-10.54	150	-10.54	80766	21	1127	452
>>aal-miR-new4	AAEL004710-RB	150	-10.54	150	-10.54	80767	21	494	452
>>aal-miR-new4	AAEL004829-RA	155	-13.27	155	-13.27	80824	21	998	717
>>aal-miR-new4	AAEL004875-RA	152	-15.97	152	-15.97	80855	21	775	746
>>aal-miR-new4	AAEL004902-RA	150	-11.5	150	-11.5	80869	21	1239	981
>>aal-miR-new4	AAEL004936-RA	153	-16.31	153	-16.31	80886	21	561	217
>>aal-miR-new4	AAEL004964-RA	157	-12.25	157	-12.25	80900	21	620	471
>>aal-miR-new4	AAEL004986-RA	152	-15.99	152	-15.99	80919	21	878	130
>>aal-miR-new4	AAEL005048-RA	154	-12.15	154	-12.15	80958	21	626	150
>>aal-miR-new4	AAEL005048-RB	154	-12.15	154	-12.15	80959	21	626	150
>>aal-miR-new4	AAEL005179-RA	151	-11.18	151	-11.18	81023	21	170	28
>>aal-miR-new4	AAEL005181-RA	150	-8.18	150	-8.18	81025	21	507	429
>>aal-miR-new4	AAEL005217-RA	155	-9.09	155	-9.09	81051	21	951	455
>>aal-miR-new4	AAEL005218-RA	153	-11.92	153	-11.92	81052	21	821	635
>>aal-miR-new4	AAEL005218-RB	153	-11.92	153	-11.92	81053	21	821	635
>>aal-miR-new4	AAEL005218-RC	153	-11.92	153	-11.92	81054	21	821	635
>>aal-miR-new4	AAEL005273-RA	158	-8.33	158	-8.33	81091	21	877	508
>>aal-miR-new4	AAEL005297-RA	150	-10.39	150	-10.39	81100	21	58	1
>>aal-miR-new4	AAEL005380-RA	162	-13.7	162	-13.7	81147	21	1094	387
>>aal-miR-new4	AAEL005386-RA	159	-15.3	159	-15.3	81151	21	426	17
>>aal-miR-new4	AAEL005400-RA	160	-13.53	160	-13.53	81158	21	1542	720
>>aal-miR-new4	AAEL005400-RC	160	-13.53	160	-13.53	81160	21	1600	778
>>aal-miR-new4	AAEL005493-RA	150	-13.01	150	-13.01	81233	21	1547	485
>>aal-miR-new4	AAEL005504-RA	157	-11.5	157	-11.5	81239	21	375	129
>>aal-miR-new4	AAEL005504-RB	157	-11.5	157	-11.5	81240	21	432	186
>>aal-miR-new4	AAEL005608-RA	157	-13.37	157	-13.37	81304	21	479	272
>>aal-miR-new4	AAEL005643-RA	153	-7.79	153	-7.79	81326	21	216	59
>>aal-miR-new4	AAEL005653-RA	152	-8.74	152	-8.74	81330	21	280	197
>>aal-miR-new4	AAEL005824-RA	151	-11.28	151	-11.28	81438	21	648	362
>>aal-miR-new4	AAEL005852-RA	150	-14.16	150	-14.16	81455	21	1187	663
>>aal-miR-new4	AAEL005991-RA	150	-9.04	150	-9.04	81550	21	770	690
>>aal-miR-new4	AAEL006037-RA	150	-10.78	150	-10.78	81586	21	662	601
>>aal-miR-new4	AAEL006091-RA	308	-28.41	155	-15	81621	21	781	179 696
>>aal-miR-new4	AAEL006091-RC	308	-28.41	155	-15	81623	21	781	179 696
>>aal-miR-new4	AAEL006130-RA	151	-15.99	151	-15.99	81651	21	666	521
>>aal-miR-new4	AAEL006185-RA	152	-8.74	152	-8.74	81679	21	569	457
>>aal-miR-new4	AAEL006274-RA	152	-10.82	152	-10.82	81736	21	751	675
>>aal-miR-new4	AAEL006289-RA	155	-17.34	155	-17.34	81744	21	622	351
>>aal-miR-new4	AAEL006300-RA	162	-9.99	162	-9.99	81753	21	1374	436
>>aal-miR-new4	AAEL006315-RA	154	-12.05	154	-12.05	81763	21	762	713
>>aal-miR-new4	AAEL006334-RA	162	-12.55	162	-12.55	81780	21	221	116
>>aal-miR-new4	AAEL006413-RA	159	-11.1	159	-11.1	81844	21	698	87
>>aal-miR-new4	AAEL006440-RA	157	-15.17	157	-15.17	81858	21	330	158
>>aal-miR-new4	AAEL006575-RB	161	-12.85	161	-12.85	81953	21	928	413
>>aal-miR-new4	AAEL006632-RD	154	-9.62	154	-9.62	81994	21	901	182
>>aal-miR-new4	AAEL006806-RA	151	-14.34	151	-14.34	82097	21	575	282
>>aal-miR-new4	AAEL006848-RA	151	-8.01	151	-8.01	82124	21	168	4
>>aal-miR-new4	AAEL006879-RA	150	-10.16	150	-10.16	82144	21	995	375
>>aal-miR-new4	AAEL006904-RA	165	-12.84	165	-12.84	82160	21	766	37
>>aal-miR-new4	AAEL006963-RA	305	-28.38	153	-15.8	82200	21	1326	362 877
>>aal-miR-new4	AAEL007019-RA	156	-11.06	156	-11.06	82237	21	2083	685
>>aal-miR-new4	AAEL007041-RA	150	-8.17	150	-8.17	82249	21	1398	860
>>aal-miR-new4	AAEL007053-RA	159	-15.97	159	-15.97	82262	21	255	22
>>aal-miR-new4	AAEL007102-RA	157	-13.3	157	-13.3	82293	21	775	392
>>aal-miR-new4	AAEL007181-RA	166	-11.83	166	-11.83	82351	21	880	852
>>aal-miR-new4	AAEL007394-RB	153	-7.64	153	-7.64	82502	21	312	40
>>aal-miR-new4	AAEL007417-RA	159	-12.79	159	-12.79	82516	21	602	381
>>aal-miR-new4	AAEL007450-RA	158	-14.72	158	-14.72	82539	21	774	466
>>aal-miR-new4	AAEL007562-RA	152	-9.71	152	-9.71	82611	21	653	339
>>aal-miR-new4	AAEL007581-RA	150	-11.82	150	-11.82	82621	21	1018	7
>>aal-miR-new4	AAEL007612-RA	150	-14.99	150	-14.99	82638	21	1078	566
>>aal-miR-new4	AAEL007665-RA	152	-11.39	152	-11.39	82666	21	754	397
>>aal-miR-new4	AAEL007913-RA	151	-9.52	151	-9.52	82834	21	549	324
>>aal-miR-new4	AAEL008008-RA	170	-21.08	170	-21.08	82885	21	46	1
>>aal-miR-new4	AAEL008175-RA	158	-10.15	158	-10.15	82998	21	51	27
>>aal-miR-new4	AAEL008381-RA	162	-14.84	162	-14.84	83112	21	174	124
>>aal-miR-new4	AAEL008472-RA	153	-13.13	153	-13.13	83172	21	48	16
>>aal-miR-new4	AAEL008521-RA	152	-19.65	152	-19.65	83204	21	363	1
>>aal-miR-new4	AAEL008563-RA	154	-8.53	154	-8.53	83230	21	1141	346
>>aal-miR-new4	AAEL008590-RA	162	-11.63	162	-11.63	83251	21	1899	1139
>>aal-miR-new4	AAEL008719-RA	150	-9.63	150	-9.63	83328	21	1104	172
>>aal-miR-new4	AAEL008801-RA	159	-13.76	159	-13.76	83395	21	217	192
>>aal-miR-new4	AAEL008902-RA	153	-11.99	153	-11.99	83462	21	2314	1972
>>aal-miR-new4	AAEL009093-RA	155	-11.87	155	-11.87	83554	21	1502	724
>>aal-miR-new4	AAEL009152-RA	153	-10.96	153	-10.96	83575	21	1610	594
>>aal-miR-new4	AAEL009183-RA	151	-12.11	151	-12.11	83597	21	325	193
>>aal-miR-new4	AAEL009183-RB	151	-12.11	151	-12.11	83598	21	325	193
>>aal-miR-new4	AAEL009183-RC	151	-12.11	151	-12.11	83599	21	325	193
>>aal-miR-new4	AAEL009253-RB	309	-20.31	157	-11.33	83639	21	1797	123 36
>>aal-miR-new4	AAEL009406-RA	151	-10.21	151	-10.21	83736	21	37	1
>>aal-miR-new4	AAEL009422-RA	152	-7.01	152	-7.01	83742	21	1616	945
>>aal-miR-new4	AAEL009422-RD	152	-7.01	152	-7.01	83745	21	1616	945
>>aal-miR-new4	AAEL009422-RF	152	-7.01	152	-7.01	83747	21	1616	945
>>aal-miR-new4	AAEL009430-RA	151	-15.57	151	-15.57	83753	21	2722	1954
>>aal-miR-new4	AAEL009719-RA	157	-8.99	157	-8.99	83928	21	806	171
>>aal-miR-new4	AAEL009744-RA	151	-14.57	151	-14.57	83938	21	140	49
>>aal-miR-new4	AAEL009789-RA	159	-20.23	159	-20.23	83970	21	638	87
>>aal-miR-new4	AAEL009809-RB	153	-9.94	153	-9.94	83979	21	266	145
>>aal-miR-new4	AAEL009877-RA	151	-13.12	151	-13.12	84024	21	724	574
>>aal-miR-new4	AAEL009913-RA	151	-10.76	151	-10.76	84057	21	440	26
>>aal-miR-new4	AAEL009981-RA	153	-12.16	153	-12.16	84096	21	1328	637
>>aal-miR-new4	AAEL010097-RA	152	-12	152	-12	84179	21	934	411
>>aal-miR-new4	AAEL010228-RA	150	-11.87	150	-11.87	84269	21	670	257
>>aal-miR-new4	AAEL010323-RA	154	-11.7	154	-11.7	84335	21	67	21
>>aal-miR-new4	AAEL010338-RA	163	-13.19	163	-13.19	84347	21	1560	1000
>>aal-miR-new4	AAEL011004-RA	150	-13.09	150	-13.09	84774	21	464	65
>>aal-miR-new4	AAEL011147-RA	155	-9.78	155	-9.78	84871	21	44	1
>>aal-miR-new4	AAEL011324-RA	166	-17.04	166	-17.04	84982	21	268	117
>>aal-miR-new4	AAEL011325-RB	153	-8.74	153	-8.74	84984	21	121	85
>>aal-miR-new4	AAEL011361-RA	155	-16.11	155	-16.11	85007	21	122	85
>>aal-miR-new4	AAEL011368-RA	160	-11.82	160	-11.82	85011	21	283	241
>>aal-miR-new4	AAEL011462-RA	166	-15.15	166	-15.15	85061	21	157	132
>>aal-miR-new4	AAEL011856-RA	161	-15.88	161	-15.88	85288	21	601	134
>>aal-miR-new4	AAEL012015-RA	151	-11.54	151	-11.54	85379	21	222	28
>>aal-miR-new4	AAEL012092-RA	156	-10.92	156	-10.92	85424	21	1245	292
>>aal-miR-new4	AAEL012109-RA	312	-26.21	161	-15.66	85438	21	974	921 242
>>aal-miR-new4	AAEL012152-RA	151	-11.77	151	-11.77	85465	21	352	303
>>aal-miR-new4	AAEL012155-RA	152	-10.8	152	-10.8	85468	21	640	608
>>aal-miR-new4	AAEL012256-RA	152	-10.8	152	-10.8	85529	21	683	609
>>aal-miR-new4	AAEL012400-RA	156	-16.83	156	-16.83	85612	21	709	74
>>aal-miR-new4	AAEL012449-RA	155	-9.82	155	-9.82	85634	21	576	547
>>aal-miR-new4	AAEL012725-RA	154	-10.87	154	-10.87	85786	21	444	309
>>aal-miR-new4	AAEL012744-RA	155	-7.95	155	-7.95	85798	21	408	169
>>aal-miR-new4	AAEL012807-RA	169	-17.38	169	-17.38	85824	21	280	114
>>aal-miR-new4	AAEL012832-RA	153	-9.64	153	-9.64	85843	21	376	302
>>aal-miR-new4	AAEL012832-RB	153	-9.64	153	-9.64	85844	21	376	302
>>aal-miR-new4	AAEL012836-RA	153	-9.64	153	-9.64	85846	21	380	303
>>aal-miR-new4	AAEL012990-RA	158	-20.77	158	-20.77	85935	21	166	82
>>aal-miR-new4	AAEL013052-RA	169	-17.38	169	-17.38	85962	21	287	114
>>aal-miR-new4	AAEL013109-RA	160	-12.57	160	-12.57	85994	21	29	1
>>aal-miR-new4	AAEL013232-RA	150	-9.53	150	-9.53	86083	21	1212	1009
>>aal-miR-new4	AAEL013351-RA	153	-13.69	153	-13.69	86162	21	131	77
>>aal-miR-new4	AAEL013468-RA	153	-15.26	153	-15.26	86223	21	664	540
>>aal-miR-new4	AAEL013746-RA	151	-14.2	151	-14.2	86372	21	1177	601
>>aal-miR-new4	AAEL013774-RA	158	-13.72	158	-13.72	86387	21	731	219
>>aal-miR-new4	AAEL013896-RA	154	-10.47	154	-10.47	86462	21	1449	197
>>aal-miR-new4	AAEL013969-RA	157	-14.71	157	-14.71	86501	21	1069	230
>>aal-miR-new4	AAEL014034-RA	155	-8.95	155	-8.95	86544	21	436	1
>>aal-miR-new4	AAEL014054-RA	156	-9.74	156	-9.74	86562	21	697	539
>>aal-miR-new4	AAEL014094-RA	153	-15.26	153	-15.26	86582	21	725	537
>>aal-miR-new4	AAEL014146-RA	155	-7.96	155	-7.96	86603	21	245	189
>>aal-miR-new4	AAEL014286-RB	151	-17.81	151	-17.81	86678	21	1422	1303
>>aal-miR-new4	AAEL014620-RA	153	-14.8	153	-14.8	86834	21	922	68
>>aal-miR-new4	AAEL014633-RA	159	-20.23	159	-20.23	86838	21	543	87
>>aal-miR-new4	AAEL014753-RA	153	-12.48	153	-12.48	86890	21	1049	378
>>aal-miR-new4	AAEL014799-RB	151	-13.9	151	-13.9	86909	21	787	373
>>aal-miR-new4	AAEL014863-RA	150	-13.41	150	-13.41	86936	21	1334	607
>>aal-miR-new4	AAEL014946-RA	150	-13.06	150	-13.06	86985	21	544	516
>>aal-miR-new4	AAEL015449-RA	150	-12.6	150	-12.6	87162	21	79	49
>>aal-miR-new4	AAEL015494-RA	161	-15.88	161	-15.88	87176	21	569	134
>>aal-miR-new4	AAEL015494-RB	161	-15.88	161	-15.88	87177	21	569	134
>>aal-miR-new4	AAEL015648-RA	150	-17.41	150	-17.41	87226	21	1520	1037
>>aal-miR-new4	AAEL017035-RA	151	-11.21	151	-11.21	87280	21	723	288
>>aal-miR-new4	AAEL017140-RA	153	-11.73	153	-11.73	87328	21	654	175
>>aal-miR-new4	AAEL017386-RA	156	-7.99	156	-7.99	87449	21	1868	1486
>>aal-miR-new4	AAEL017400-RA	160	-16.01	160	-16.01	87455	21	281	143
>>aal-miR-new4	AAEL017545-RA	152	-15.6	152	-15.6	87523	21	821	178
>>aal-miR-new4	AAEL017545-RB	152	-15.6	152	-15.6	87524	21	1094	451
>>aal-miR-new4	AAEL017562-RA	151	-9.33	151	-9.33	87530	21	408	277
>>aal-miR-new4	AAEL017573-RA	153	-14.03	153	-14.03	87534	21	1305	476
>>aal-miR-new5	AAEL000090-RA	150	-12.62	150	-12.62	87586	22	1408	586
>>aal-miR-new5	AAEL000147-RA	150	-12.62	150	-12.62	87613	22	250	162
>>aal-miR-new5	AAEL000339-RA	154	-19.21	154	-19.21	87731	22	1210	1184
>>aal-miR-new5	AAEL000566-RA	150	-20.24	150	-20.24	87870	22	324	146
>>aal-miR-new5	AAEL000856-RA	161	-16.88	161	-16.88	88049	22	1373	1189
>>aal-miR-new5	AAEL000883-RA	156	-20.13	156	-20.13	88059	22	1046	398
>>aal-miR-new5	AAEL000883-RB	156	-20.13	156	-20.13	88060	22	1155	507
>>aal-miR-new5	AAEL000893-RA	150	-16.01	150	-16.01	88064	22	650	438
>>aal-miR-new5	AAEL001047-RA	161	-16.65	161	-16.65	88162	22	593	295
>>aal-miR-new5	AAEL001540-RA	151	-21.88	151	-21.88	88466	22	1052	190
>>aal-miR-new5	AAEL001592-RA	159	-15.39	159	-15.39	88502	22	1442	79
>>aal-miR-new5	AAEL001593-RC	154	-21.63	154	-21.63	88505	22	809	317
>>aal-miR-new5	AAEL001819-RA	153	-17.49	153	-17.49	88637	22	645	486
>>aal-miR-new5	AAEL001951-RA	159	-17.8	159	-17.8	88731	22	534	116
>>aal-miR-new5	AAEL002261-RA	152	-16.52	152	-16.52	88901	22	829	482
>>aal-miR-new5	AAEL002812-RA	150	-16.04	150	-16.04	89266	22	136	1
>>aal-miR-new5	AAEL002978-RA	159	-16.21	159	-16.21	89369	22	228	26
>>aal-miR-new5	AAEL003229-RA	167	-21.12	167	-21.12	89540	22	1680	1101
>>aal-miR-new5	AAEL003477-RA	172	-22.41	172	-22.41	89699	22	166	15
>>aal-miR-new5	AAEL003588-RA	154	-16.62	154	-16.62	89773	22	759	141
>>aal-miR-new5	AAEL003755-RA	150	-22.19	150	-22.19	89883	22	450	128
>>aal-miR-new5	AAEL003785-RA	156	-14.13	156	-14.13	89899	22	402	244
>>aal-miR-new5	AAEL003858-RA	159	-20.13	159	-20.13	89937	22	1412	874
>>aal-miR-new5	AAEL003865-RA	151	-10.72	151	-10.72	89941	22	652	377
>>aal-miR-new5	AAEL003875-RA	155	-21.82	155	-21.82	89950	22	1522	623
>>aal-miR-new5	AAEL003995-RA	158	-15.89	158	-15.89	90035	22	79	55
>>aal-miR-new5	AAEL004041-RA	155	-17.16	155	-17.16	90054	22	174	56
>>aal-miR-new5	AAEL004042-RA	160	-14.67	160	-14.67	90055	22	524	408
>>aal-miR-new5	AAEL004042-RB	160	-14.67	160	-14.67	90056	22	524	408
>>aal-miR-new5	AAEL004042-RC	160	-14.67	160	-14.67	90057	22	524	408
>>aal-miR-new5	AAEL004094-RA	158	-18.19	158	-18.19	90101	22	218	34
>>aal-miR-new5	AAEL004121-RA	151	-15.36	151	-15.36	90118	22	1768	1294
>>aal-miR-new5	AAEL004121-RB	151	-15.36	151	-15.36	90119	22	1768	1294
>>aal-miR-new5	AAEL004149-RA	150	-19.2	150	-19.2	90143	22	5834	666
>>aal-miR-new5	AAEL004221-RA	157	-12.94	157	-12.94	90185	22	531	435
>>aal-miR-new5	AAEL004227-RA	154	-15.86	154	-15.86	90188	22	370	72
>>aal-miR-new5	AAEL004239-RA	150	-15.74	150	-15.74	90197	22	230	147
>>aal-miR-new5	AAEL004271-RA	162	-18.52	162	-18.52	90214	22	244	95
>>aal-miR-new5	AAEL004280-RA	150	-20.67	150	-20.67	90221	22	1323	627
>>aal-miR-new5	AAEL004287-RA	153	-16.73	153	-16.73	90226	22	653	383
>>aal-miR-new5	AAEL004743-RA	164	-18.43	164	-18.43	90508	22	163	93
>>aal-miR-new5	AAEL004950-RA	156	-17.63	156	-17.63	90620	22	145	9
>>aal-miR-new5	AAEL004986-RA	151	-24.58	151	-24.58	90645	22	878	707
>>aal-miR-new5	AAEL005235-RA	155	-17.43	155	-17.43	90789	22	479	123
>>aal-miR-new5	AAEL005324-RA	154	-15.36	154	-15.36	90846	22	2658	201
>>aal-miR-new5	AAEL005677-RA	157	-19.23	157	-19.23	91073	22	267	234
>>aal-miR-new5	AAEL005861-RA	150	-17.47	150	-17.47	91186	22	1336	770
>>aal-miR-new5	AAEL006002-RB	151	-16.74	151	-16.74	91289	22	213	125
>>aal-miR-new5	AAEL006454-RA	158	-23.32	158	-23.32	91594	22	237	104
>>aal-miR-new5	AAEL006847-RA	156	-16.88	156	-16.88	91849	22	1106	610
>>aal-miR-new5	AAEL007043-RA	152	-14.94	152	-14.94	91979	22	1060	94
>>aal-miR-new5	AAEL007328-RA	164	-21.31	164	-21.31	92180	22	1183	900
>>aal-miR-new5	AAEL007454-RA	154	-16.81	154	-16.81	92269	22	781	51
>>aal-miR-new5	AAEL007521-RA	157	-14.54	157	-14.54	92313	22	465	287
>>aal-miR-new5	AAEL007521-RB	157	-14.54	157	-14.54	92314	22	677	499
>>aal-miR-new5	AAEL007543-RA	150	-14.83	150	-14.83	92327	22	124	9
>>aal-miR-new5	AAEL007694-RA	162	-16.92	162	-16.92	92410	22	413	179
>>aal-miR-new5	AAEL007727-RA	168	-18.34	168	-18.34	92435	22	42	1
>>aal-miR-new5	AAEL007949-RA	157	-15.55	157	-15.55	92578	22	1277	899
>>aal-miR-new5	AAEL008078-RA	162	-18.07	162	-18.07	92659	22	1288	913
>>aal-miR-new5	AAEL008340-RA	166	-22.11	166	-22.11	92807	22	1053	773
>>aal-miR-new5	AAEL008342-RA	150	-17.72	150	-17.72	92809	22	1116	369
>>aal-miR-new5	AAEL008459-RA	158	-17.61	158	-17.61	92887	22	545	247
>>aal-miR-new5	AAEL008570-RA	165	-22.56	165	-22.56	92960	22	124	34
>>aal-miR-new5	AAEL008620-RA	159	-20.05	159	-20.05	92995	22	1419	1109
>>aal-miR-new5	AAEL008674-RA	151	-14.21	151	-14.21	93027	22	1059	22
>>aal-miR-new5	AAEL008766-RA	150	-14.07	150	-14.07	93090	22	318	1
>>aal-miR-new5	AAEL008834-RA	152	-21.16	152	-21.16	93142	22	771	651
>>aal-miR-new5	AAEL008834-RB	152	-21.16	152	-21.16	93143	22	262	142
>>aal-miR-new5	AAEL008952-RA	150	-19.28	150	-19.28	93219	22	523	247
>>aal-miR-new5	AAEL008958-RA	152	-10.92	152	-10.92	93225	22	1522	1052
>>aal-miR-new5	AAEL009262-RA	166	-19.9	166	-19.9	93369	22	194	48
>>aal-miR-new5	AAEL009442-RA	150	-12.45	150	-12.45	93485	22	485	394
>>aal-miR-new5	AAEL009457-RA	154	-15.93	154	-15.93	93490	22	842	254
>>aal-miR-new5	AAEL009616-RA	151	-17.51	151	-17.51	93582	22	506	106
>>aal-miR-new5	AAEL009629-RA	153	-20.87	153	-20.87	93588	22	172	52
>>aal-miR-new5	AAEL010284-RA	154	-14.88	154	-14.88	94034	22	905	167
>>aal-miR-new5	AAEL010529-RA	156	-24.16	156	-24.16	94188	22	1217	478
>>aal-miR-new5	AAEL010612-RA	155	-14.87	155	-14.87	94261	22	1121	203
>>aal-miR-new5	AAEL010667-RA	150	-14.34	150	-14.34	94286	22	322	144
>>aal-miR-new5	AAEL010727-RA	155	-16.86	155	-16.86	94320	22	441	391
>>aal-miR-new5	AAEL010798-RA	156	-16.51	156	-16.51	94364	22	525	325
>>aal-miR-new5	AAEL010803-RA	156	-15.07	156	-15.07	94372	22	174	156
>>aal-miR-new5	AAEL010814-RC	150	-15.89	150	-15.89	94382	22	755	60
>>aal-miR-new5	AAEL011687-RA	155	-14.87	155	-14.87	94903	22	245	203
>>aal-miR-new5	AAEL011983-RA	153	-18.95	153	-18.95	95083	22	637	516
>>aal-miR-new5	AAEL012116-RA	154	-16.42	154	-16.42	95168	22	380	200
>>aal-miR-new5	AAEL012207-RA	163	-20.11	163	-20.11	95223	22	366	241
>>aal-miR-new5	AAEL012207-RB	163	-20.11	163	-20.11	95224	22	893	768
>>aal-miR-new5	AAEL012207-RC	163	-20.11	163	-20.11	95225	22	448	323
>>aal-miR-new5	AAEL012207-RD	163	-20.11	163	-20.11	95226	22	391	253
>>aal-miR-new5	AAEL012207-RE	163	-20.11	163	-20.11	95227	22	287	148
>>aal-miR-new5	AAEL012272-RA	154	-18.49	154	-18.49	95269	22	627	536
>>aal-miR-new5	AAEL012272-RB	154	-18.49	154	-18.49	95270	22	627	536
>>aal-miR-new5	AAEL012339-RA	158	-17.8	158	-17.8	95306	22	322	119
>>aal-miR-new5	AAEL012339-RB	158	-17.8	158	-17.8	95307	22	322	119
>>aal-miR-new5	AAEL012504-RA	165	-18.56	165	-18.56	95391	22	210	82
>>aal-miR-new5	AAEL012504-RB	165	-18.56	165	-18.56	95392	22	210	82
>>aal-miR-new5	AAEL012607-RA	152	-18.55	152	-18.55	95441	22	991	446
>>aal-miR-new5	AAEL012636-RA	154	-22.09	154	-22.09	95463	22	125	102
>>aal-miR-new5	AAEL012730-RA	153	-19.36	153	-19.36	95513	22	1517	874
>>aal-miR-new5	AAEL012751-RA	155	-18.37	155	-18.37	95528	22	585	427
>>aal-miR-new5	AAEL013143-RA	158	-20.77	158	-20.77	95759	22	433	182
>>aal-miR-new5	AAEL013232-RA	151	-12.48	151	-12.48	95809	22	1212	531
>>aal-miR-new5	AAEL013275-RA	150	-16.75	150	-16.75	95841	22	2557	2249
>>aal-miR-new5	AAEL013275-RB	150	-16.75	150	-16.75	95842	22	2468	2160
>>aal-miR-new5	AAEL013329-RA	158	-17.8	158	-17.8	95872	22	408	119
>>aal-miR-new5	AAEL013349-RA	156	-14.47	156	-14.47	95887	22	93	61
>>aal-miR-new5	AAEL013526-RA	157	-13.69	157	-13.69	95975	22	541	209
>>aal-miR-new5	AAEL013653-RA	152	-18.16	152	-18.16	96053	22	1125	963
>>aal-miR-new5	AAEL013939-RA	151	-13.74	151	-13.74	96206	22	736	363
>>aal-miR-new5	AAEL014016-RA	155	-16.69	155	-16.69	96261	22	213	10
>>aal-miR-new5	AAEL014052-RA	153	-17.64	153	-17.64	96284	22	148	30
>>aal-miR-new5	AAEL014052-RB	153	-17.64	153	-17.64	96285	22	148	30
>>aal-miR-new5	AAEL014052-RC	153	-17.64	153	-17.64	96286	22	148	30
>>aal-miR-new5	AAEL014080-RA	156	-16.67	156	-16.67	96303	22	636	317
>>aal-miR-new5	AAEL014340-RA	156	-17.18	156	-17.18	96431	22	938	301
>>aal-miR-new5	AAEL014377-RA	168	-22.37	168	-22.37	96452	22	1028	566
>>aal-miR-new5	AAEL014816-RA	151	-15.09	151	-15.09	96639	22	889	281
>>aal-miR-new5	AAEL015015-RA	152	-18.55	152	-18.55	96735	22	990	447
>>aal-miR-new5	AAEL016988-RA	156	-17.42	156	-17.42	96980	22	537	1
>>aal-miR-new5	AAEL017015-RA	154	-16.43	154	-16.43	96995	22	434	145
>>aal-miR-new5	AAEL017147-RA	158	-17.04	158	-17.04	97058	22	443	188
>>aal-miR-new5	AAEL017199-RA	153	-18.62	153	-18.62	97083	22	309	16
>>aal-miR-new5	AAEL017245-RA	154	-16.14	154	-16.14	97103	22	798	553
>>aal-miR-new5	AAEL017263-RA	158	-13.99	158	-13.99	97119	22	502	246
>>aal-miR-new6	AAEL000015-RA	158	-13.95	158	-13.95	97271	27	1643	398
>>aal-miR-new6	AAEL000090-RA	155	-21.64	155	-21.64	97312	27	1408	155
>>aal-miR-new6	AAEL000123-RA	152	-15.93	152	-15.93	97328	27	263	184
>>aal-miR-new6	AAEL000126-RA	151	-17.59	151	-17.59	97331	27	1142	1051
>>aal-miR-new6	AAEL000235-RA	152	-19.03	152	-19.03	97393	27	443	37
>>aal-miR-new6	AAEL000255-RA	159	-15.55	159	-15.55	97400	27	1050	964
>>aal-miR-new6	AAEL000262-RA	154	-17.19	154	-17.19	97407	27	961	184
>>aal-miR-new6	AAEL000343-RA	159	-18.49	159	-18.49	97458	27	1801	1353
>>aal-miR-new6	AAEL000343-RB	150	-18.15	150	-18.15	97459	27	457	164
>>aal-miR-new6	AAEL000421-RA	152	-10.43	152	-10.43	97500	27	401	100
>>aal-miR-new6	AAEL000430-RA	159	-16.11	159	-16.11	97506	27	1599	1148
>>aal-miR-new6	AAEL000455-RA	151	-12.35	151	-12.35	97526	27	594	207
>>aal-miR-new6	AAEL000508-RA	150	-15.37	150	-15.37	97568	27	321	23
>>aal-miR-new6	AAEL000532-RA	186	-29.26	186	-29.26	97577	27	249	26
>>aal-miR-new6	AAEL000569-RA	189	-25.87	189	-25.87	97599	27	794	19
>>aal-miR-new6	AAEL000574-RA	152	-15.16	152	-15.16	97602	27	852	287
>>aal-miR-new6	AAEL000657-RA	150	-8.45	150	-8.45	97641	27	382	240
>>aal-miR-new6	AAEL000657-RB	150	-8.45	150	-8.45	97642	27	382	240
>>aal-miR-new6	AAEL000666-RA	150	-20.53	150	-20.53	97649	27	1546	1103
>>aal-miR-new6	AAEL000666-RB	150	-20.53	150	-20.53	97650	27	1546	1103
>>aal-miR-new6	AAEL000682-RA	153	-12.86	153	-12.86	97662	27	1762	73
>>aal-miR-new6	AAEL000720-RA	150	-25.6	150	-25.6	97685	27	1240	478
>>aal-miR-new6	AAEL000730-RA	151	-11.15	151	-11.15	97693	27	704	480
>>aal-miR-new6	AAEL000759-RA	160	-24.62	160	-24.62	97718	27	952	1
>>aal-miR-new6	AAEL000839-RA	151	-11.11	151	-11.11	97762	27	603	261
>>aal-miR-new6	AAEL000857-RA	165	-17.76	165	-17.76	97776	27	1608	424
>>aal-miR-new6	AAEL000883-RA	152	-19.62	152	-19.62	97785	27	1046	122
>>aal-miR-new6	AAEL000883-RB	152	-19.62	152	-19.62	97786	27	1155	231
>>aal-miR-new6	AAEL000964-RA	155	-19.84	155	-19.84	97835	27	238	13
>>aal-miR-new6	AAEL001024-RA	151	-15.46	151	-15.46	97874	27	760	184
>>aal-miR-new6	AAEL001027-RA	167	-25.53	167	-25.53	97875	27	288	176
>>aal-miR-new6	AAEL001056-RA	162	-20.76	162	-20.76	97894	27	1181	220
>>aal-miR-new6	AAEL001065-RA	152	-17.78	152	-17.78	97897	27	165	35
>>aal-miR-new6	AAEL001113-RA	150	-10.21	150	-10.21	97927	27	893	726
>>aal-miR-new6	AAEL001159-RA	175	-18.88	175	-18.88	97953	27	888	544
>>aal-miR-new6	AAEL001181-RA	152	-16.87	152	-16.87	97968	27	1086	778
>>aal-miR-new6	AAEL001182-RA	154	-17.17	154	-17.17	97969	27	84	47
>>aal-miR-new6	AAEL001194-RA	164	-16.09	164	-16.09	97980	27	1186	161
>>aal-miR-new6	AAEL001293-RC	154	-24.05	154	-24.05	98034	27	254	187
>>aal-miR-new6	AAEL001356-RA	151	-20.14	151	-20.14	98079	27	655	497
>>aal-miR-new6	AAEL001396-RA	172	-25.69	172	-25.69	98108	27	1197	612
>>aal-miR-new6	AAEL001419-RA	156	-18.01	156	-18.01	98123	27	771	471
>>aal-miR-new6	AAEL001447-RA	153	-19.31	153	-19.31	98143	27	2106	1069
>>aal-miR-new6	AAEL001508-RA	154	-17.84	154	-17.84	98178	27	853	771
>>aal-miR-new6	AAEL001544-RA	150	-24.78	150	-24.78	98195	27	271	128
>>aal-miR-new6	AAEL001552-RA	151	-13.84	151	-13.84	98202	27	405	177
>>aal-miR-new6	AAEL001592-RA	152	-15.27	152	-15.27	98228	27	1442	283
>>aal-miR-new6	AAEL001614-RA	152	-19.25	152	-19.25	98249	27	830	537
>>aal-miR-new6	AAEL001627-RA	154	-15.46	154	-15.46	98259	27	998	316
>>aal-miR-new6	AAEL001740-RA	159	-25.84	159	-25.84	98314	27	435	212
>>aal-miR-new6	AAEL001847-RA	155	-18.49	155	-18.49	98380	27	235	105
>>aal-miR-new6	AAEL001852-RA	161	-27.97	161	-27.97	98384	27	316	202
>>aal-miR-new6	AAEL001864-RA	157	-14.65	157	-14.65	98394	27	1045	383
>>aal-miR-new6	AAEL001900-RA	161	-19.25	161	-19.25	98421	27	837	316
>>aal-miR-new6	AAEL002112-RA	154	-18.22	154	-18.22	98547	27	228	173
>>aal-miR-new6	AAEL002119-RA	171	-21	171	-21	98553	27	1157	791
>>aal-miR-new6	AAEL002140-RA	154	-15.26	154	-15.26	98565	27	146	79
>>aal-miR-new6	AAEL002160-RA	157	-11.21	157	-11.21	98578	27	306	47
>>aal-miR-new6	AAEL002162-RA	152	-16.97	152	-16.97	98580	27	252	7
>>aal-miR-new6	AAEL002182-RA	150	-15.13	150	-15.13	98589	27	190	17
>>aal-miR-new6	AAEL002244-RA	150	-16.25	150	-16.25	98619	27	659	89
>>aal-miR-new6	AAEL002318-RA	150	-23.09	150	-23.09	98664	27	515	33
>>aal-miR-new6	AAEL002318-RB	150	-23.09	150	-23.09	98665	27	515	33
>>aal-miR-new6	AAEL002347-RA	150	-15.31	150	-15.31	98684	27	73	8
>>aal-miR-new6	AAEL002363-RA	158	-21.51	158	-21.51	98691	27	225	68
>>aal-miR-new6	AAEL002406-RA	151	-18.8	151	-18.8	98723	27	151	11
>>aal-miR-new6	AAEL002415-RA	176	-22.49	176	-22.49	98729	27	666	312
>>aal-miR-new6	AAEL002417-RA	159	-14.57	159	-14.57	98733	27	315	39
>>aal-miR-new6	AAEL002417-RB	159	-14.57	159	-14.57	98734	27	315	39
>>aal-miR-new6	AAEL002417-RC	159	-14.57	159	-14.57	98735	27	315	39
>>aal-miR-new6	AAEL002430-RA	159	-25.6	159	-25.6	98746	27	134	104
>>aal-miR-new6	AAEL002467-RA	154	-16.36	154	-16.36	98772	27	223	123
>>aal-miR-new6	AAEL002475-RA	150	-15.97	150	-15.97	98779	27	1022	663
>>aal-miR-new6	AAEL002536-RA	152	-18.53	152	-18.53	98819	27	979	255
>>aal-miR-new6	AAEL002592-RA	154	-11.71	154	-11.71	98853	27	207	86
>>aal-miR-new6	AAEL002687-RA	153	-17.3	153	-17.3	98906	27	879	119
>>aal-miR-new6	AAEL002701-RA	153	-18.6	153	-18.6	98915	27	290	258
>>aal-miR-new6	AAEL002712-RA	154	-19.42	154	-19.42	98922	27	784	15
>>aal-miR-new6	AAEL002759-RA	172	-17.89	172	-17.89	98945	27	1431	480
>>aal-miR-new6	AAEL002759-RB	172	-17.89	172	-17.89	98946	27	1431	480
>>aal-miR-new6	AAEL002759-RC	172	-17.89	172	-17.89	98947	27	1186	235
>>aal-miR-new6	AAEL002759-RD	167	-14.69	167	-14.69	98948	27	947	1
>>aal-miR-new6	AAEL002809-RA	165	-15.3	165	-15.3	98989	27	201	111
>>aal-miR-new6	AAEL002809-RB	165	-15.3	165	-15.3	98990	27	201	111
>>aal-miR-new6	AAEL002831-RA	152	-26.45	152	-26.45	99006	27	304	58
>>aal-miR-new6	AAEL002834-RA	150	-18.91	150	-18.91	99009	27	630	563
>>aal-miR-new6	AAEL002834-RB	150	-18.91	150	-18.91	99010	27	569	502
>>aal-miR-new6	AAEL002862-RA	156	-17.95	156	-17.95	99026	27	467	60
>>aal-miR-new6	AAEL002865-RA	150	-16.98	150	-16.98	99028	27	1332	374
>>aal-miR-new6	AAEL002872-RA	156	-20.63	156	-20.63	99033	27	297	30
>>aal-miR-new6	AAEL002910-RA	150	-16.99	150	-16.99	99055	27	626	29
>>aal-miR-new6	AAEL002963-RA	156	-15.02	156	-15.02	99086	27	1883	815
>>aal-miR-new6	AAEL002963-RB	156	-15.02	156	-15.02	99087	27	1883	815
>>aal-miR-new6	AAEL003013-RA	165	-22.99	165	-22.99	99118	27	1892	23
>>aal-miR-new6	AAEL003125-RA	157	-14.47	157	-14.47	99194	27	175	105
>>aal-miR-new6	AAEL003127-RA	161	-23.58	161	-23.58	99196	27	716	392
>>aal-miR-new6	AAEL003204-RA	161	-27.97	161	-27.97	99251	27	316	202
>>aal-miR-new6	AAEL003261-RA	152	-11.91	152	-11.91	99287	27	801	276
>>aal-miR-new6	AAEL003288-RA	167	-27.11	167	-27.11	99305	27	914	652
>>aal-miR-new6	AAEL003388-RA	156	-16.66	156	-16.66	99363	27	1378	140
>>aal-miR-new6	AAEL003433-RA	156	-22.01	156	-22.01	99395	27	443	228
>>aal-miR-new6	AAEL003453-RA	158	-18.39	158	-18.39	99406	27	1870	171
>>aal-miR-new6	AAEL003497-RA	155	-14.82	155	-14.82	99440	27	563	311
>>aal-miR-new6	AAEL003535-RA	160	-16.42	160	-16.42	99466	27	977	668
>>aal-miR-new6	AAEL003604-RA	163	-22.16	163	-22.16	99513	27	857	816
>>aal-miR-new6	AAEL003622-RB	152	-13.35	152	-13.35	99522	27	214	171
>>aal-miR-new6	AAEL003646-RA	154	-21.7	154	-21.7	99533	27	861	119
>>aal-miR-new6	AAEL003658-RA	160	-15.4	160	-15.4	99544	27	915	824
>>aal-miR-new6	AAEL003751-RA	170	-23.24	170	-23.24	99606	27	362	57
>>aal-miR-new6	AAEL003768-RA	160	-18.26	160	-18.26	99616	27	1301	314
>>aal-miR-new6	AAEL003789-RA	152	-16.68	152	-16.68	99627	27	1277	252
>>aal-miR-new6	AAEL003799-RA	164	-17.29	164	-17.29	99631	27	880	506
>>aal-miR-new6	AAEL003804-RA	156	-13.59	156	-13.59	99634	27	320	114
>>aal-miR-new6	AAEL003882-RA	151	-17.65	151	-17.65	99682	27	885	565
>>aal-miR-new6	AAEL003939-RA	157	-26.11	157	-26.11	99712	27	682	428
>>aal-miR-new6	AAEL004121-RA	162	-16.4	162	-16.4	99844	27	1768	1224
>>aal-miR-new6	AAEL004121-RB	162	-16.4	162	-16.4	99845	27	1768	1224
>>aal-miR-new6	AAEL004129-RA	155	-12.48	155	-12.48	99853	27	908	515
>>aal-miR-new6	AAEL004129-RB	155	-12.48	155	-12.48	99854	27	839	446
>>aal-miR-new6	AAEL004149-RA	151	-21.74	151	-21.74	99869	27	5834	3612
>>aal-miR-new6	AAEL004154-RA	156	-18.35	156	-18.35	99876	27	927	520
>>aal-miR-new6	AAEL004165-RA	156	-17.11	156	-17.11	99880	27	553	476
>>aal-miR-new6	AAEL004172-RA	152	-16.23	152	-16.23	99887	27	968	592
>>aal-miR-new6	AAEL004176-RA	163	-23.4	163	-23.4	99890	27	1425	950
>>aal-miR-new6	AAEL004176-RB	163	-23.4	163	-23.4	99891	27	1425	950
>>aal-miR-new6	AAEL004271-RA	170	-21.24	170	-21.24	99940	27	244	214
>>aal-miR-new6	AAEL004300-RA	153	-12.68	153	-12.68	99961	27	771	399
>>aal-miR-new6	AAEL004330-RA	161	-22.46	161	-22.46	99985	27	406	327
>>aal-miR-new6	AAEL004374-RA	156	-18.21	156	-18.21	100013	27	145	55
>>aal-miR-new6	AAEL004436-RA	154	-14.39	154	-14.39	100045	27	441	96
>>aal-miR-new6	AAEL004547-RA	152	-17.47	152	-17.47	100116	27	159	11
>>aal-miR-new6	AAEL004553-RA	151	-20.8	151	-20.8	100121	27	520	19
>>aal-miR-new6	AAEL004586-RB	153	-18.02	153	-18.02	100148	27	1229	270
>>aal-miR-new6	AAEL004691-RA	155	-14.41	155	-14.41	100207	27	153	114
>>aal-miR-new6	AAEL004763-RA	165	-22.74	165	-22.74	100246	27	825	249
>>aal-miR-new6	AAEL004843-RA	160	-18.04	160	-18.04	100286	27	212	137
>>aal-miR-new6	AAEL004902-RA	153	-12.82	153	-12.82	100321	27	1239	1016
>>aal-miR-new6	AAEL005009-RA	152	-15.13	152	-15.13	100387	27	1133	767
>>aal-miR-new6	AAEL005015-RA	153	-13.49	153	-13.49	100389	27	275	61
>>aal-miR-new6	AAEL005058-RA	153	-15.29	153	-15.29	100418	27	228	126
>>aal-miR-new6	AAEL005070-RA	157	-16.06	157	-16.06	100423	27	1111	513
>>aal-miR-new6	AAEL005180-RA	169	-23.27	169	-23.27	100476	27	560	290
>>aal-miR-new6	AAEL005217-RA	175	-23.84	175	-23.84	100503	27	951	424
>>aal-miR-new6	AAEL005218-RA	311	-36.21	161	-20.47	100504	27	821	107 195
>>aal-miR-new6	AAEL005218-RB	311	-36.21	161	-20.47	100505	27	821	107 195
>>aal-miR-new6	AAEL005218-RC	311	-36.21	161	-20.47	100506	27	821	107 195
>>aal-miR-new6	AAEL005271-RA	154	-17.66	154	-17.66	100541	27	433	86
>>aal-miR-new6	AAEL005272-RA	150	-15.87	150	-15.87	100542	27	629	27
>>aal-miR-new6	AAEL005341-RA	154	-17.35	154	-17.35	100582	27	247	65
>>aal-miR-new6	AAEL005458-RA	152	-15.5	152	-15.5	100661	27	1232	443
>>aal-miR-new6	AAEL005493-RA	151	-25.08	151	-25.08	100685	27	1547	187
>>aal-miR-new6	AAEL005532-RA	156	-23	156	-23	100714	27	749	586
>>aal-miR-new6	AAEL005544-RA	479	-58.15	169	-23.39	100719	27	3144	682 1615 1591
>>aal-miR-new6	AAEL005667-RA	158	-15.3	158	-15.3	100792	27	1360	212
>>aal-miR-new6	AAEL005845-RA	167	-23.17	167	-23.17	100902	27	2679	994
>>aal-miR-new6	AAEL005846-RA	163	-16.71	163	-16.71	100903	27	725	182
>>aal-miR-new6	AAEL005910-RA	151	-14.13	151	-14.13	100952	27	643	79
>>aal-miR-new6	AAEL005951-RB	153	-23.43	153	-23.43	100984	27	860	455
>>aal-miR-new6	AAEL005970-RA	312	-29.7	161	-17.4	100992	27	768	208 189
>>aal-miR-new6	AAEL005975-RA	152	-16.05	152	-16.05	100995	27	988	836
>>aal-miR-new6	AAEL005975-RB	152	-16.05	152	-16.05	100996	27	915	763
>>aal-miR-new6	AAEL005985-RA	157	-16.69	157	-16.69	100999	27	1659	933
>>aal-miR-new6	AAEL006001-RA	152	-13.36	152	-13.36	101010	27	407	49
>>aal-miR-new6	AAEL006001-RC	152	-13.36	152	-13.36	101012	27	172	49
>>aal-miR-new6	AAEL006001-RD	152	-13.36	152	-13.36	101013	27	172	49
>>aal-miR-new6	AAEL006074-RA	153	-12.4	153	-12.4	101064	27	820	119
>>aal-miR-new6	AAEL006126-RB	157	-16.2	157	-16.2	101101	27	2725	755
>>aal-miR-new6	AAEL006155-RA	150	-13.75	150	-13.75	101121	27	512	324
>>aal-miR-new6	AAEL006240-RA	157	-17.49	157	-17.49	101167	27	648	447
>>aal-miR-new6	AAEL006242-RA	153	-19.71	153	-19.71	101168	27	662	234
>>aal-miR-new6	AAEL006264-RA	167	-17	167	-17	101184	27	170	30
>>aal-miR-new6	AAEL006364-RA	154	-19.93	154	-19.93	101261	27	622	61
>>aal-miR-new6	AAEL006386-RA	154	-25.04	154	-25.04	101274	27	112	83
>>aal-miR-new6	AAEL006386-RB	154	-25.04	154	-25.04	101275	27	112	83
>>aal-miR-new6	AAEL006395-RA	157	-14.08	157	-14.08	101279	27	716	14
>>aal-miR-new6	AAEL006455-RA	151	-24.55	151	-24.55	101321	27	369	119
>>aal-miR-new6	AAEL006488-RA	150	-13.49	150	-13.49	101345	27	369	296
>>aal-miR-new6	AAEL006502-RA	158	-16.34	158	-16.34	101352	27	1381	63
>>aal-miR-new6	AAEL006553-RA	159	-18.96	159	-18.96	101384	27	357	115
>>aal-miR-new6	AAEL006578-RA	150	-14.05	150	-14.05	101410	27	385	292
>>aal-miR-new6	AAEL006582-RA	150	-22.1	150	-22.1	101412	27	2447	1462
>>aal-miR-new6	AAEL006582-RB	150	-22.1	150	-22.1	101413	27	1289	304
>>aal-miR-new6	AAEL006640-RA	151	-20.73	151	-20.73	101449	27	91	30
>>aal-miR-new6	AAEL006646-RA	150	-12.39	150	-12.39	101453	27	942	444
>>aal-miR-new6	AAEL006711-RA	164	-16.79	164	-16.79	101498	27	1493	686
>>aal-miR-new6	AAEL006723-RA	154	-18.44	154	-18.44	101506	27	348	287
>>aal-miR-new6	AAEL006786-RA	151	-13	151	-13	101537	27	482	93
>>aal-miR-new6	AAEL006786-RB	151	-13	151	-13	101538	27	482	93
>>aal-miR-new6	AAEL006786-RC	151	-13	151	-13	101539	27	482	93
>>aal-miR-new6	AAEL006819-RA	158	-23.31	158	-23.31	101555	27	199	145
>>aal-miR-new6	AAEL007029-RA	158	-15.88	158	-15.88	101693	27	1244	1089
>>aal-miR-new6	AAEL007029-RB	158	-15.88	158	-15.88	101694	27	1297	1142
>>aal-miR-new6	AAEL007075-RA	169	-13.15	169	-13.15	101729	27	536	246
>>aal-miR-new6	AAEL007156-RB	164	-17.31	164	-17.31	101785	27	932	622
>>aal-miR-new6	AAEL007178-RA	306	-39.32	156	-24.27	101802	27	790	446 737
>>aal-miR-new6	AAEL007197-RA	150	-14.57	150	-14.57	101814	27	1143	340
[truncated: 1,392 more rows]
